# Supplementary material for: (E)-1-{4-[Bis(4-meth­oxy­phen­yl)meth­yl]piperazin-1-yl}-3-(4-methyl­phen­yl)prop-2-en-1-one
Source: Acta Crystallogr Sect E Struct Rep Online. 2011 Sep 30;67(Pt 10):o2791. doi: 10.1107/S1600536811039353 (PMC3201336; doi:10.1107/S1600536811039353)
Supplement: Supplementary file 2 [file e-67-o2791-Isup2.hkl]

# 
# h,k,l, Fc-squared, Fo-squared, sigma(Fo-squared) and status flag 
# 
data_I
_shelx_title ' X in P2(1)/n' 
_shelx_refln_list_code          4 
_shelx_F_calc_maximum      231.36 
_exptl_crystal_F_000       976.00 
_reflns_d_resolution_high  0.8294 
 
loop_ 
 _symmetry_equiv_pos_as_xyz 
 'x, y, z' 
 '-x+1/2, y+1/2, -z+1/2' 
 '-x, -y, -z' 
 'x-1/2, -y-1/2, z-1/2' 
 
_cell_length_a    10.1140 
_cell_length_b    11.8670 
_cell_length_c    21.5730 
_cell_angle_alpha  90.000 
_cell_angle_beta   97.120 
_cell_angle_gamma  90.000 
 
_shelx_F_squared_multiplier     1.000 
 
loop_ 
 _refln_index_h 
 _refln_index_k 
 _refln_index_l 
 _refln_F_squared_calc 
 _refln_F_squared_meas 
 _refln_F_squared_sigma 
 _refln_observed_status 
   2   0   0       16.66       15.22      2.68 o 
   4   0   0      497.18      583.21     11.56 o 
   6   0   0     1118.90     1156.51     19.32 o 
   8   0   0      522.34      451.23     19.46 o 
  10   0   0        0.28       10.89     13.18 o 
  12   0   0        0.64       -4.20     13.12 o 
   1   1   0      327.37      410.96      5.89 o 
   2   1   0     6472.36     5595.13    105.96 o 
   3   1   0     3407.60     3253.18     22.32 o 
   4   1   0       14.10       13.18      4.20 o 
   5   1   0      228.21      181.83      8.35 o 
   6   1   0        3.07        7.07      5.54 o 
   7   1   0       13.89        5.60      6.69 o 
   8   1   0       30.69       28.34      8.60 o 
   9   1   0       33.74       42.36     10.45 o 
  10   1   0        6.24       18.02     10.89 o 
  11   1   0       18.18       -2.48     13.31 o 
  12   1   0       19.89       16.88     12.42 o 
   0   2   0     3843.12     3669.86     77.85 o 
   1   2   0      299.43      262.16      5.62 o 
   2   2   0     4900.05     4822.56     25.56 o 
   3   2   0      303.74      323.23      8.10 o 
   4   2   0      278.61      270.44      9.18 o 
   5   2   0      437.62      378.59     11.80 o 
   6   2   0        4.71        2.74      5.60 o 
   7   2   0        1.22       13.31      6.24 o 
   8   2   0        0.25       -7.96      8.92 o 
   9   2   0       13.69       34.33      9.94 o 
  10   2   0       25.50       22.74     11.27 o 
  11   2   0        4.46      -11.91     11.91 o 
   1   3   0     2680.90     2673.97     19.08 o 
   2   3   0       51.55       44.85      5.10 o 
   3   3   0     3457.62     3195.35     27.16 o 
   4   3   0       93.13      111.95      6.82 o 
   5   3   0      395.93      397.24     12.57 o 
   6   3   0       24.41       12.74      7.01 o 
   7   3   0      239.25      223.14     12.56 o 
   8   3   0      242.59      225.23     13.38 o 
   9   3   0        0.56        3.95      9.17 o 
  10   3   0       13.65       19.30     11.15 o 
  11   3   0        2.45       10.32     11.85 o 
   0   4   0     8463.29     8003.93    160.65 o 
   1   4   0      825.36      899.71     12.74 o 
   2   4   0     1417.80     1406.70     16.63 o 
   3   4   0     3694.79     3997.61     29.91 o 
   4   4   0       80.22       99.77     11.28 o 
   5   4   0       59.20       50.90      7.26 o 
   6   4   0        0.08       -5.48      6.31 o 
   7   4   0        4.08       -9.04      9.04 o 
   8   4   0        0.41       -6.31      8.73 o 
   9   4   0       28.77       50.06     10.64 o 
  10   4   0        0.21        9.36     10.57 o 
  11   4   0        2.26        5.29     12.48 o 
   1   5   0     2055.10     2099.38     21.44 o 
   2   5   0      977.17     1015.31     16.06 o 
   3   5   0      482.98      515.20     12.57 o 
   4   5   0      285.94      318.10     12.69 o 
   5   5   0       33.94       29.55      8.98 o 
   6   5   0      692.25      705.83     18.77 o 
   7   5   0      258.54      237.80     13.64 o 
   8   5   0        1.13        2.36      8.34 o 
   9   5   0        0.07       -9.81      9.81 o 
  10   5   0        1.46        3.06     10.44 o 
  11   5   0        0.26       20.51     11.59 o 
   0   6   0      634.43      606.60     15.84 o 
   1   6   0      156.83      188.46      9.50 o 
   2   6   0        0.02        4.46      5.09 o 
   3   6   0      749.57      736.00     16.54 o 
   4   6   0       53.26       42.36      7.20 o 
   5   6   0       44.53       57.39      9.30 o 
   6   6   0      354.68      361.37     15.30 o 
   7   6   0        0.34      -11.78     11.78 o 
   8   6   0        6.91       -3.06     10.76 o 
   9   6   0       39.16       24.46     11.97 o 
  10   6   0       13.48        7.64     11.59 o 
   1   7   0       43.97       37.45      6.82 o 
   2   7   0       11.58       19.49      6.50 o 
   3   7   0      273.58      283.88     12.69 o 
   4   7   0       12.56       10.70      7.32 o 
   5   7   0      115.68      118.44     10.64 o 
   6   7   0        0.49       -9.17      9.74 o 
   7   7   0      207.33      200.73     16.31 o 
   8   7   0       42.42       27.58     11.53 o 
   9   7   0        5.21       -4.84     11.46 o 
  10   7   0        4.48       29.49     11.78 o 
   0   8   0        8.88       18.66      8.41 o 
   1   8   0       16.01       20.95      6.94 o 
   2   8   0       13.91       15.80      7.39 o 
   3   8   0      263.97      262.42     13.00 o 
   4   8   0        2.68       21.53      8.85 o 
   5   8   0        0.53       13.06      8.22 o 
   6   8   0        0.01      -10.51     10.51 o 
   7   8   0       84.52       86.57     11.98 o 
   8   8   0       12.48      -11.59     12.93 o 
   9   8   0        0.14      -11.65     11.65 o 
  10   8   0        0.47       10.64     11.97 o 
   1   9   0      248.85      252.14     13.51 o 
   2   9   0       63.34       43.95     10.13 o 
   3   9   0       33.31       38.60      9.43 o 
   4   9   0        1.12       -9.23      9.23 o 
   5   9   0      129.37      136.53     12.49 o 
   6   9   0        0.29        3.63     10.70 o 
   7   9   0        8.18       25.60     11.66 o 
   8   9   0        0.00       -3.76     12.29 o 
   9   9   0        6.44       -3.44     12.99 o 
   0  10   0      203.47      189.77     13.96 o 
   1  10   0      192.18      194.99     14.85 o 
   2  10   0        0.31       13.12      8.98 o 
   3  10   0       21.40       21.65      9.49 o 
   4  10   0       47.52       48.79     11.40 o 
   5  10   0      111.47      119.00     12.74 o 
   6  10   0        0.68       -8.02     10.38 o 
   7  10   0        1.02       -3.06     11.46 o 
   8  10   0        7.45       14.14     12.36 o 
   1  11   0       39.11       53.76     11.85 o 
   2  11   0       22.73       27.51     10.13 o 
   3  11   0       80.31       98.10     11.91 o 
   4  11   0       57.66       37.07     12.87 o 
   5  11   0        0.17      -11.40     11.40 o 
   6  11   0       20.11       23.76     12.67 o 
   7  11   0       33.80       47.07     12.29 o 
   0  12   0       37.26       40.51     12.42 o 
   1  12   0        3.50       -3.38     11.34 o 
   2  12   0       15.93        8.53     11.72 o 
   3  12   0        2.18        7.64     12.42 o 
   4  12   0        4.22        6.75     11.34 o 
   5  12   0        1.51       13.57     11.46 o 
   6  12   0        1.82       20.51     12.86 o 
   1  13   0        0.20      -11.65     11.65 o 
   2  13   0       48.48       49.43     13.25 o 
   3  13   0       29.32       23.44     13.38 o 
   4  13   0        4.62        0.00     13.57 o 
   5  13   0        0.03        0.70     13.82 o 
   0  14   0        0.39       10.32     11.85 o 
   1  14   0        0.02        2.10     12.74 o 
   2  14   0        1.56        6.31     14.01 o 
 -11   0   1        0.84       -9.87     12.16 o 
  -9   0   1      224.48      221.51     15.36 o 
  -7   0   1       51.12       50.32      7.77 o 
  -5   0   1       19.35       20.70      4.65 o 
  -3   0   1        9.09       10.95      2.55 o 
  -1   0   1    11736.11    11915.16    112.92 o 
   1   0   1      417.75      405.00      5.07 o 
   3   0   1      124.26      122.07      5.67 o 
   5   0   1       18.79       26.24      5.03 o 
   7   0   1     1072.94     1006.75     20.45 o 
   9   0   1      183.85      207.47     15.17 o 
  11   0   1       11.58       19.36     12.36 o 
 -12   1   1        0.00      -12.10     12.10 o 
 -11   1   1        4.79        5.54     10.76 o 
 -10   1   1        5.01       18.98     10.44 o 
  -9   1   1       14.28        8.02      9.17 o 
  -8   1   1        5.11       -7.90      7.90 o 
  -7   1   1       85.42       98.04      8.98 o 
  -6   1   1       77.39       65.55      6.88 o 
  -5   1   1      101.94      101.25      6.95 o 
  -4   1   1     1285.40     1290.14     16.10 o 
  -3   1   1     1726.89     1631.10     15.87 o 
  -2   1   1     5188.67     4458.88     94.02 o 
  -1   1   1      907.79     1121.18      9.83 o 
   0   1   1     1452.96     1696.68     43.36 o 
   1   1   1     4157.72     3710.30     69.44 o 
   2   1   1      473.70      496.58      7.74 o 
   3   1   1      468.49      449.04      8.88 o 
   4   1   1     1224.63     1231.50     15.90 o 
   5   1   1     1218.88     1296.47     18.64 o 
   6   1   1      267.39      296.45     11.79 o 
   7   1   1      752.23      732.58     18.45 o 
   8   1   1       41.17       44.40     11.08 o 
   9   1   1      143.06      161.51     13.51 o 
  10   1   1      148.66      147.23     15.55 o 
  11   1   1       20.65       13.18     12.55 o 
  12   1   1        0.35       -4.27     13.12 o 
 -12   2   1        1.88       12.74     13.18 o 
 -11   2   1        3.16       -5.03     11.46 o 
 -10   2   1        5.99        5.48     10.51 o 
  -9   2   1        1.02        4.33      9.62 o 
  -8   2   1        0.10        2.48      8.28 o 
  -7   2   1       75.35       73.45      8.54 o 
  -6   2   1        2.03        0.57      6.05 o 
  -5   2   1        0.69        4.52      4.65 o 
  -4   2   1        6.95        5.86      3.57 o 
  -3   2   1     1773.48     1645.32     16.63 o 
  -2   2   1     5926.97     5274.36    113.05 o 
  -1   2   1     6696.68     6395.66    108.21 o 
   0   2   1     4245.55     3994.27     55.93 o 
   1   2   1     4582.71     4385.98     88.76 o 
   2   2   1    10954.59     9977.07    163.06 o 
   3   2   1     2755.02     2662.25     21.46 o 
   4   2   1       59.18       60.14      5.29 o 
   5   2   1       58.91       72.81      6.82 o 
   6   2   1      562.47      531.12     15.64 o 
   7   2   1       84.49       82.82      8.35 o 
   8   2   1      499.32      425.73     17.03 o 
   9   2   1        3.14       -1.97     10.57 o 
  10   2   1       25.07       40.25     10.89 o 
  11   2   1       10.81        0.00     12.67 o 
 -11   3   1        0.07        7.01     11.59 o 
 -10   3   1       45.54       44.01     11.97 o 
  -9   3   1        7.44       21.27      9.62 o 
  -8   3   1      235.95      201.01     14.08 o 
  -7   3   1       74.66       83.51      9.49 o 
  -6   3   1        2.91       -6.24      6.24 o 
  -5   3   1      540.26      519.97     13.98 o 
  -4   3   1      328.51      408.01     10.40 o 
  -3   3   1        0.05        0.19      4.14 o 
  -2   3   1      345.39      345.02      8.36 o 
  -1   3   1      614.20      603.15      9.22 o 
   0   3   1        6.85        6.67      1.98 o 
   1   3   1     5351.16     4869.65    110.91 o 
   2   3   1      529.13      472.78      9.27 o 
   3   3   1       30.36       34.27      4.97 o 
   4   3   1        9.67       21.34      5.29 o 
   5   3   1      258.67      234.49     10.01 o 
   6   3   1      348.25      340.83     13.39 o 
   7   3   1      124.93      135.26     10.64 o 
   8   3   1       36.52       41.53      9.55 o 
   9   3   1       48.12       62.74     11.21 o 
  10   3   1        1.91      -10.95     10.95 o 
  11   3   1        0.05        2.61     11.21 o 
 -11   4   1        0.26      -11.15     12.29 o 
 -10   4   1        1.96       -9.87     10.19 o 
  -9   4   1        4.90       -7.71     10.89 o 
  -8   4   1       75.56       68.80     10.57 o 
  -7   4   1      560.45      550.00     17.61 o 
  -6   4   1        7.12        3.69      7.01 o 
  -5   4   1       79.04       91.29      7.58 o 
  -4   4   1       73.02       66.77      7.07 o 
  -3   4   1     6736.66     7316.57     40.57 o 
  -2   4   1       90.55       97.81      5.99 o 
  -1   4   1      362.05      372.24      8.43 o 
   0   4   1     1001.30     1001.22      9.32 o 
   1   4   1      751.58      795.16     11.90 o 
   2   4   1      116.87       84.00      5.74 o 
   3   4   1      248.97      241.30      9.31 o 
   4   4   1       75.30      113.53      8.54 o 
   5   4   1     1096.36     1213.63     20.02 o 
   6   4   1      696.38      622.62     17.75 o 
   7   4   1       13.42       20.32      8.41 o 
   8   4   1        5.10       10.06      8.09 o 
   9   4   1       13.96        8.34     10.32 o 
  10   4   1       14.60       27.77     10.89 o 
  11   4   1        0.39        5.99     12.29 o 
 -11   5   1        0.00       -9.55     12.86 o 
 -10   5   1       51.88       44.78     12.61 o 
  -9   5   1       16.85        0.51     11.21 o 
  -8   5   1        9.32        1.40      9.55 o 
  -7   5   1      211.38      182.26     13.32 o 
  -6   5   1       52.07       39.81      9.24 o 
  -5   5   1      966.10     1004.60     18.98 o 
  -4   5   1       24.03       20.13      6.50 o 
  -3   5   1      157.18      146.65      8.60 o 
  -2   5   1      342.44      386.99     11.16 o 
  -1   5   1        9.90       13.69      4.33 o 
   0   5   1        2.28        2.71      2.81 o 
   1   5   1      203.53      182.79      7.91 o 
   2   5   1      123.89      137.97      7.46 o 
   3   5   1       21.08        8.98      5.80 o 
   4   5   1      733.75      740.75     15.71 o 
   5   5   1      296.30      300.03     12.81 o 
   6   5   1      947.34      983.39     21.98 o 
   7   5   1       31.44       32.61      9.68 o 
   8   5   1        0.09       -8.79      8.79 o 
   9   5   1        2.74       10.89      9.74 o 
  10   5   1        0.01       -9.81     10.76 o 
  11   5   1       11.57       15.86     12.74 o 
 -11   6   1        1.67        0.70     13.57 o 
 -10   6   1       10.91        3.82     11.40 o 
  -9   6   1        5.24       -1.72     10.32 o 
  -8   6   1        9.89       -2.55     10.64 o 
  -7   6   1        4.54        5.80     10.06 o 
  -6   6   1       10.81       18.66      9.04 o 
  -5   6   1        1.64       -7.13      7.13 o 
  -4   6   1      236.72      236.42     11.41 o 
  -3   6   1      144.84      120.18      8.67 o 
  -2   6   1        9.30        6.75      5.16 o 
  -1   6   1     1028.14     1093.20     17.28 o 
   0   6   1        6.31        5.88      3.98 o 
   1   6   1        0.16        3.25      4.84 o 
   2   6   1      674.28      742.62     15.20 o 
   3   6   1       25.83       30.70      5.73 o 
   4   6   1      117.26      115.83      9.43 o 
   5   6   1      212.57      197.89     11.47 o 
   6   6   1        0.90        4.39      8.73 o 
   7   6   1        3.84       13.12      8.60 o 
   8   6   1       28.53       40.83     11.08 o 
   9   6   1        6.10       14.33      9.43 o 
  10   6   1        0.91      -10.70     10.70 o 
 -10   7   1        1.50       -6.69     11.21 o 
  -9   7   1        1.96        4.78     10.70 o 
  -8   7   1       36.34       44.08     11.21 o 
  -7   7   1      225.74      207.55     15.61 o 
  -6   7   1        4.38        6.05     10.13 o 
  -5   7   1      397.09      365.70     14.92 o 
  -4   7   1        2.42       14.90      7.07 o 
  -3   7   1       82.73       97.34      8.47 o 
  -2   7   1       54.74       67.20      8.03 o 
  -1   7   1      642.76      737.63     15.58 o 
   0   7   1       74.72       78.28     13.35 o 
   1   7   1      518.57      567.52     15.12 o 
   2   7   1       21.56       14.71      7.26 o 
   3   7   1       51.74       49.94      7.45 o 
   4   7   1       35.52       33.31      7.71 o 
   5   7   1       89.76      101.99     10.32 o 
   6   7   1       57.20       58.35     10.51 o 
   7   7   1      186.60      179.88     14.66 o 
   8   7   1        1.41       -3.25     10.06 o 
   9   7   1        6.40        6.69     10.89 o 
  10   7   1       12.90       27.70     12.93 o 
 -10   8   1        0.06       -4.20     12.42 o 
  -9   8   1       10.76       23.63     11.78 o 
  -8   8   1        9.17      -12.67     12.67 o 
  -7   8   1      185.78      191.28     16.18 o 
  -6   8   1       19.73        8.53     10.76 o 
  -5   8   1      160.98      156.74     12.36 o 
  -4   8   1        0.64       -0.83      7.26 o 
  -3   8   1       68.99       87.78      9.17 o 
  -2   8   1       26.38       22.42      7.26 o 
  -1   8   1       63.35       49.37      8.41 o 
   0   8   1      352.44      408.01     10.14 o 
   1   8   1        5.36       13.25      7.01 o 
   2   8   1        8.33       15.48      7.01 o 
   3   8   1       34.22       37.71      7.83 o 
   4   8   1        3.23        7.64      7.71 o 
   5   8   1       74.19       80.01     10.70 o 
   6   8   1      135.91      135.77     13.44 o 
   7   8   1       17.87        3.18     10.95 o 
   8   8   1        0.02        9.36     10.70 o 
   9   8   1        0.07        1.91     11.34 o 
  -9   9   1        0.15       14.97     11.78 o 
  -8   9   1        0.49       -5.60     12.29 o 
  -7   9   1        4.24       23.82     10.76 o 
  -6   9   1       28.28       28.09     10.96 o 
  -5   9   1        1.69       -5.29      9.94 o 
  -4   9   1       30.15       31.15      9.17 o 
  -3   9   1      200.80      199.46     13.00 o 
  -2   9   1      342.12      355.62     15.17 o 
  -1   9   1        4.47       -0.38      7.64 o 
   0   9   1        8.24       10.77      7.90 o 
   1   9   1       19.18       31.14      8.53 o 
   2   9   1        8.63       14.46      8.02 o 
   3   9   1        1.09       -3.38      8.41 o 
   4   9   1       23.72       43.12      8.92 o 
   5   9   1       31.27       24.65     10.64 o 
   6   9   1       76.11       92.94     12.68 o 
   7   9   1        0.43       13.18      9.62 o 
   8   9   1       13.88        3.76     12.10 o 
   9   9   1        1.05      -12.42     12.42 o 
  -8  10   1       10.92       20.76     12.74 o 
  -7  10   1        8.76       -8.02     12.04 o 
  -6  10   1        0.05        8.53      9.62 o 
  -5  10   1        0.77      -10.44     10.44 o 
  -4  10   1        6.60        1.97     10.38 o 
  -3  10   1        3.99        6.11      8.66 o 
  -2  10   1       10.58       11.34      9.23 o 
  -1  10   1      299.83      310.04     16.19 o 
   0  10   1       31.61       29.61     19.68 o 
   1  10   1      132.81      110.16     12.68 o 
   2  10   1       27.14       27.71      9.30 o 
   3  10   1       48.44       48.28     10.96 o 
   4  10   1        4.19        2.48      9.87 o 
   5  10   1       30.94       27.26     11.15 o 
   6  10   1        4.40       10.32     10.25 o 
   7  10   1        7.23        6.24     10.83 o 
   8  10   1        0.08        6.75     11.21 o 
  -7  11   1        3.20       23.44     11.59 o 
  -6  11   1        3.27        6.24     11.08 o 
  -5  11   1        7.23       16.37     11.34 o 
  -4  11   1        0.23       -8.85     10.70 o 
  -3  11   1        0.26        5.80     10.32 o 
  -2  11   1      112.75      134.87     13.25 o 
  -1  11   1        0.12       17.96     11.91 o 
   0  11   1        4.90        0.47      8.17 o 
   1  11   1       28.25       41.40     10.13 o 
   2  11   1       17.29       27.07     10.70 o 
   3  11   1        1.73       -6.88     10.25 o 
   4  11   1        8.10       -2.23     11.59 o 
   5  11   1        3.65       -3.57     12.36 o 
   6  11   1        2.46        2.55     11.72 o 
   7  11   1        0.30        9.49     12.55 o 
  -6  12   1        0.63       -1.34     12.48 o 
  -5  12   1        0.63        4.52     11.40 o 
  -4  12   1        4.90      -11.65     12.10 o 
  -3  12   1       80.56       99.82     13.06 o 
  -2  12   1        6.37       17.64     11.27 o 
  -1  12   1        3.43       -6.11     11.46 o 
   0  12   1       11.52       14.70      7.72 o 
   1  12   1       14.17       29.11     11.78 o 
   2  12   1        0.09       -5.16     10.70 o 
   3  12   1       16.16       16.50     11.78 o 
   4  12   1       28.75       47.39     11.78 o 
   5  12   1        2.73       -3.25     11.97 o 
   6  12   1        2.61        1.40     11.85 o 
  -5  13   1        0.59       -8.47     13.18 o 
  -4  13   1        0.67        8.79     11.27 o 
  -3  13   1        1.59       18.21     12.42 o 
  -2  13   1        0.30        9.49     11.91 o 
  -1  13   1        0.21       -1.85     11.46 o 
   0  13   1       14.52       26.50      8.26 o 
   1  13   1        3.32       -4.97     11.40 o 
   2  13   1        2.14       10.83     11.65 o 
   3  13   1        0.43       -1.97     12.23 o 
   4  13   1        4.47       -2.74     12.80 o 
  -2  14   1       27.49       34.46     13.76 o 
  -1  14   1        0.17      -12.86     12.86 o 
   0  14   1        0.65        9.38     11.05 o 
   1  14   1       11.75       -0.70     13.12 o 
   2  14   1        0.29       -5.67     13.44 o 
 -12   0   2        5.56      -13.18     13.82 o 
 -10   0   2      230.56      244.00     16.70 o 
  -8   0   2        0.00       -6.05      7.90 o 
  -6   0   2       94.14       81.74      7.33 o 
  -4   0   2     3761.94     3783.55     27.33 o 
  -2   0   2      760.12      581.35      9.95 o 
   0   0   2     2343.33     2302.12     31.40 o 
   2   0   2      905.42      822.98     10.28 o 
   4   0   2     3314.13     3359.92     26.26 o 
   6   0   2      709.22      748.75     16.16 o 
   8   0   2       51.00       50.19      9.94 o 
  10   0   2       46.42       55.54     11.47 o 
 -12   1   2       12.44       11.85     13.12 o 
 -11   1   2        9.67       10.51     11.46 o 
 -10   1   2       17.32       22.16     11.91 o 
  -9   1   2       29.96       42.87      9.30 o 
  -8   1   2      244.15      228.30     12.43 o 
  -7   1   2       78.16       99.89      8.85 o 
  -6   1   2        1.40       -2.61      4.97 o 
  -5   1   2      355.48      331.21     10.53 o 
  -4   1   2        9.12        7.64      4.01 o 
  -3   1   2      530.28      591.72      9.78 o 
  -2   1   2     9498.79     8621.32    135.39 o 
  -1   1   2     8212.27     7465.10    108.20 o 
   0   1   2       34.10       51.22      3.86 o 
   1   1   2     1707.42     1836.78     12.38 o 
   2   1   2     5330.75     5296.21     25.58 o 
   3   1   2     1708.26     1546.57     15.98 o 
   4   1   2        8.99        9.49      4.39 o 
   5   1   2      590.50      682.35     13.86 o 
   6   1   2      382.05      325.72     12.88 o 
   7   1   2      202.56      208.40     11.85 o 
   8   1   2       14.89       13.06      9.04 o 
   9   1   2      270.03      311.84     16.32 o 
  10   1   2        0.50      -10.06     12.61 o 
  11   1   2       12.95       16.50     12.10 o 
 -12   2   2        4.13       -1.40     12.04 o 
 -11   2   2        2.26        6.24     10.76 o 
 -10   2   2        2.72       -6.05     10.95 o 
  -9   2   2      140.18      164.95     13.06 o 
  -8   2   2      394.77      371.54     15.94 o 
  -7   2   2       14.84       24.20      7.20 o 
  -6   2   2      643.75      666.52     15.13 o 
  -5   2   2      269.52      244.02      9.95 o 
  -4   2   2      200.30      206.95      7.91 o 
  -3   2   2       20.00       13.31      3.63 o 
  -2   2   2    14451.43    13379.60    188.00 o 
  -1   2   2     7721.39     7309.38    121.40 o 
   0   2   2     4340.56     4069.98    111.52 o 
   1   2   2     1628.10     1647.84     13.47 o 
   2   2   2      279.41      252.13      7.85 o 
   3   2   2      140.68      117.16      6.25 o 
   4   2   2      256.94      207.64      8.48 o 
   5   2   2      882.36      880.73     16.05 o 
   6   2   2      491.60      470.10     14.74 o 
   7   2   2        1.96       -2.93      6.75 o 
   8   2   2      146.67      154.25     12.62 o 
   9   2   2        9.48       -8.92     10.57 o 
  10   2   2        1.91        1.15     10.32 o 
  11   2   2       49.85       61.72     14.08 o 
 -11   3   2        0.03      -12.04     12.04 o 
 -10   3   2       18.44       37.07     10.76 o 
  -9   3   2       29.52       22.67     10.76 o 
  -8   3   2       99.91       94.86     10.64 o 
  -7   3   2       99.08      110.47      9.75 o 
  -6   3   2        3.89        4.14      5.73 o 
  -5   3   2      487.74      446.92     13.08 o 
  -4   3   2     1777.05     1799.50     20.69 o 
  -3   3   2        7.84        6.05      4.14 o 
  -2   3   2     1222.23     1186.62     14.13 o 
  -1   3   2     7294.36     6881.74    134.78 o 
   0   3   2     2668.19     2555.65     52.46 o 
   1   3   2     7256.11     6589.32    132.60 o 
   2   3   2      376.67      408.57      8.94 o 
   3   3   2     2579.63     2803.20     23.71 o 
   4   3   2     7820.67     7908.08     44.29 o 
   5   3   2       21.07       19.81      5.67 o 
   6   3   2      314.66      262.68     12.43 o 
   7   3   2        9.25        6.50      7.77 o 
   8   3   2        0.32       -3.12      8.85 o 
   9   3   2        5.39      -10.83     10.83 o 
  10   3   2       12.32        9.81     11.34 o 
  11   3   2        1.43       -1.97     11.27 o 
 -11   4   2       28.42       11.78     13.69 o 
 -10   4   2       23.97       15.67     12.10 o 
  -9   4   2       68.46       73.13     11.53 o 
  -8   4   2      127.16      138.57     12.04 o 
  -7   4   2      171.77      163.38     12.55 o 
  -6   4   2      343.99      331.95     13.39 o 
  -5   4   2       20.22       33.44      5.29 o 
  -4   4   2      297.95      295.84     11.03 o 
  -3   4   2     4398.51     4616.94     32.23 o 
  -2   4   2      220.20      226.70      8.16 o 
  -1   4   2      919.51      960.86     13.39 o 
   0   4   2       72.27       65.82      3.51 o 
   1   4   2     2593.06     2724.28     22.13 o 
   2   4   2     1059.01     1004.02     14.54 o 
   3   4   2       59.86       62.18      6.18 o 
   4   4   2     8673.10     9157.04     50.32 o 
   5   4   2      199.54      169.86     10.52 o 
   6   4   2       22.96       17.13      7.39 o 
   7   4   2       14.49       10.51      8.92 o 
   8   4   2        0.49       12.93      8.22 o 
   9   4   2       17.43       24.27     10.70 o 
  10   4   2        0.78       -4.78     11.08 o 
  11   4   2       31.22       45.79     12.17 o 
 -11   5   2        5.98       14.27     11.72 o 
 -10   5   2        1.03       -0.57     10.64 o 
  -9   5   2       17.48       11.78     11.34 o 
  -8   5   2        7.64      -10.13     10.13 o 
  -7   5   2       17.17       28.28      8.92 o 
  -6   5   2      229.30      212.68     12.05 o 
  -5   5   2      219.35      217.22     10.77 o 
  -4   5   2       66.16       62.81      7.33 o 
  -3   5   2     1267.11     1285.34     19.09 o 
  -2   5   2     1793.87     1845.49     20.82 o 
  -1   5   2      119.64      128.54      7.14 o 
   0   5   2        0.25        0.10      2.78 o 
   1   5   2     1154.97     1248.39     16.72 o 
   2   5   2      739.65      877.30     15.02 o 
   3   5   2       45.40       53.44      6.88 o 
   4   5   2      503.67      508.72     13.98 o 
   5   5   2       14.41       14.84      7.58 o 
   6   5   2       46.81       57.96      9.49 o 
   7   5   2       27.79       21.46      9.36 o 
   8   5   2        8.93       -0.51      9.23 o 
   9   5   2        1.62        6.05     10.25 o 
  10   5   2        0.68       -0.64     10.64 o 
  11   5   2        1.35       -9.74     12.93 o 
 -11   6   2        8.50       -0.70     13.25 o 
 -10   6   2        1.49       -8.85     11.21 o 
  -9   6   2        4.05       10.13      9.94 o 
  -8   6   2        0.06       -6.05     10.38 o 
  -7   6   2       60.96       44.65     11.47 o 
  -6   6   2      162.44      153.24     11.47 o 
  -5   6   2       12.65       12.74      7.01 o 
  -4   6   2       10.84        9.17      6.75 o 
  -3   6   2      752.80      789.15     16.16 o 
  -2   6   2       10.40       17.64      6.05 o 
  -1   6   2        8.74        7.45      5.22 o 
   0   6   2       35.45       35.28      4.02 o 
   1   6   2      136.43      152.18      8.54 o 
   2   6   2      109.21       96.79      7.90 o 
   3   6   2      402.20      385.15     13.20 o 
   4   6   2        7.29        0.96      7.26 o 
   5   6   2      889.08      825.74     20.31 o 
   6   6   2      366.61      340.91     15.49 o 
   7   6   2        2.20        2.74      9.23 o 
   8   6   2       85.62       92.94     13.31 o 
   9   6   2       20.35       15.09     11.78 o 
  10   6   2        5.95        4.52     11.15 o 
 -10   7   2        0.51      -11.97     12.80 o 
  -9   7   2        0.16       -5.99     10.83 o 
  -8   7   2       19.25       31.65     10.89 o 
  -7   7   2      137.54      160.49     14.02 o 
  -6   7   2      706.33      692.47     21.12 o 
  -5   7   2       84.21       78.23      9.24 o 
  -4   7   2       30.07       19.87      7.26 o 
  -3   7   2        7.05        6.88      6.50 o 
  -2   7   2      162.95      161.61      9.24 o 
  -1   7   2        0.24       -0.57      6.11 o 
   0   7   2      475.88      400.76      9.29 o 
   1   7   2       82.07       62.37      7.45 o 
   2   7   2       83.40       85.88      8.09 o 
   3   7   2      118.62      111.50      9.05 o 
   4   7   2      180.00      167.79     11.09 o 
   5   7   2      349.66      335.73     15.62 o 
   6   7   2       47.05       64.40     10.64 o 
   7   7   2       15.35       37.51     11.21 o 
   8   7   2       30.43       36.88     11.08 o 
   9   7   2        3.68       12.86     10.95 o 
  10   7   2        1.39       17.07     13.18 o 
 -10   8   2        0.49       -4.90     13.25 o 
  -9   8   2        0.64        8.28     11.15 o 
  -8   8   2        3.63       11.53     10.76 o 
  -7   8   2       83.94       86.63     14.01 o 
  -6   8   2      566.50      527.18     19.58 o 
  -5   8   2       19.15       17.77      9.81 o 
  -4   8   2        0.44       13.57      7.39 o 
  -3   8   2       98.43       97.79     10.00 o 
  -2   8   2       97.14      109.83      9.37 o 
  -1   8   2       62.82       57.90      8.03 o 
   0   8   2      116.12      130.54      6.94 o 
   1   8   2      513.46      577.45     16.33 o 
   2   8   2        1.44       -7.13      7.20 o 
   3   8   2       84.63       60.01      9.11 o 
   4   8   2       74.48       91.41      9.24 o 
   5   8   2       15.35       17.71      9.36 o 
   6   8   2       19.61       15.54      9.87 o 
   7   8   2       31.56       23.50     11.66 o 
   8   8   2        9.83       21.78     11.85 o 
   9   8   2        6.93        8.47     11.65 o 
  -9   9   2        9.15       26.49     12.42 o 
  -8   9   2        6.21       22.29     12.04 o 
  -7   9   2        0.31      -11.02     11.02 o 
  -6   9   2       25.86       20.76     11.53 o 
  -5   9   2        8.77       10.06      8.92 o 
  -4   9   2       53.61       41.98      9.87 o 
  -3   9   2       71.66       55.87     10.77 o 
  -2   9   2      156.16      135.27     11.66 o 
  -1   9   2        3.98        8.98      7.13 o 
   0   9   2       51.31       52.70      7.93 o 
   1   9   2       44.78       45.48      9.49 o 
   2   9   2       14.03       31.59      8.15 o 
   3   9   2      266.72      281.01     14.85 o 
   4   9   2      108.38       89.32     11.72 o 
   5   9   2        2.62        3.88     10.38 o 
   6   9   2       28.02       18.02     11.08 o 
   7   9   2        1.24       12.16     10.38 o 
   8   9   2        7.85        0.00     11.72 o 
   9   9   2        0.00       -4.14     12.16 o 
  -8  10   2        3.81      -13.37     13.37 o 
  -7  10   2        0.08        6.18     10.19 o 
  -6  10   2       35.57       43.82     10.96 o 
  -5  10   2       93.00       80.07     13.06 o 
  -4  10   2      194.26      161.78     13.57 o 
  -3  10   2        8.26       17.96      9.55 o 
  -2  10   2       40.50       54.97     10.70 o 
  -1  10   2       70.31       81.15     11.08 o 
   0  10   2      122.41      101.28      8.69 o 
   1  10   2      626.62      606.86     20.42 o 
   2  10   2       36.49       29.30     10.38 o 
   3  10   2        9.15       -0.96     10.70 o 
   4  10   2       16.98       18.66      9.68 o 
   5  10   2       39.99       52.23     12.04 o 
   6  10   2        1.66      -11.21     11.21 o 
   7  10   2        0.00       -4.39     11.97 o 
   8  10   2        9.10       36.11     12.80 o 
  -7  11   2        8.97       16.75     11.97 o 
  -6  11   2        5.72      -12.23     12.23 o 
  -5  11   2        0.90        2.36     10.89 o 
  -4  11   2       30.24       14.39     11.34 o 
  -3  11   2      281.36      248.94     16.76 o 
  -2  11   2        0.66       18.85     10.76 o 
  -1  11   2      111.95      120.09     13.31 o 
   0  11   2       63.80       56.85      8.51 o 
   1  11   2        0.00       16.56      9.87 o 
   2  11   2        2.22        2.04      9.81 o 
   3  11   2       20.97       19.74     10.38 o 
   4  11   2       20.16        8.98     11.53 o 
   5  11   2        1.83        8.28     10.64 o 
   6  11   2        2.44       -3.18     11.34 o 
   7  11   2        5.51       16.37     11.46 o 
  -6  12   2        4.09       19.81     11.65 o 
  -5  12   2       11.55       25.79     11.34 o 
  -4  12   2        5.96        4.27     11.46 o 
  -3  12   2        2.56       -0.57     11.59 o 
  -2  12   2        6.55       -4.59     11.59 o 
  -1  12   2        6.32        1.15     10.32 o 
   0  12   2       23.25       20.77      8.30 o 
   1  12   2       27.51       16.31     11.59 o 
   2  12   2        7.32       22.42     11.27 o 
   3  12   2       27.02       17.20     13.44 o 
   4  12   2        0.65        4.33     11.65 o 
   5  12   2        3.39       -0.64     12.86 o 
   6  12   2        0.43        8.98     12.23 o 
  -5  13   2        3.80       10.64     13.50 o 
  -4  13   2       16.67        5.41     14.20 o 
  -3  13   2       10.27       30.00     11.46 o 
  -2  13   2       53.24       73.70     12.87 o 
  -1  13   2        6.02       17.51     11.65 o 
   0  13   2       14.09       15.58     14.33 o 
   1  13   2        7.57       -3.12     11.78 o 
   2  13   2        1.02        9.55     11.46 o 
   3  13   2        0.27       -5.92     12.86 o 
   4  13   2        3.22        4.08     12.29 o 
  -2  14   2        1.33       31.72     12.74 o 
  -1  14   2        0.41       -4.14     12.48 o 
   0  14   2       10.17       10.49      8.94 o 
   1  14   2        0.03        0.70     13.12 o 
   2  14   2        1.57       -4.97     12.61 o 
 -11   0   3        8.40        0.00     12.55 o 
  -9   0   3       25.32       21.08     10.19 o 
  -7   0   3       25.03       21.02      7.01 o 
  -5   0   3      247.55      254.79      9.88 o 
  -3   0   3        2.04       -4.65      4.97 o 
  -1   0   3      438.47      480.88      6.28 o 
   1   0   3    53528.28    63287.36    374.86 o 
   3   0   3     1328.71     1302.99     16.19 o 
   5   0   3     1026.27     1097.19     17.34 o 
   7   0   3       15.99       10.25      7.71 o 
   9   0   3      243.17      266.00     15.93 o 
  11   0   3        1.07      -12.23     12.23 o 
 -12   1   3        0.06      -13.18     13.18 o 
 -11   1   3       73.60       68.98     14.20 o 
 -10   1   3       21.59       14.08     11.59 o 
  -9   1   3       28.12        4.27     10.32 o 
  -8   1   3       11.87        1.66      8.28 o 
  -7   1   3      348.49      316.01     13.07 o 
  -6   1   3      208.73      219.90     10.39 o 
  -5   1   3       17.05       20.32      4.90 o 
  -4   1   3      105.94      105.46      6.18 o 
  -3   1   3     2948.30     3085.54     22.30 o 
  -2   1   3     6161.24     5538.94    111.89 o 
  -1   1   3    11487.90    10993.50    139.07 o 
   0   1   3     3254.51     3122.24    109.08 o 
   1   1   3    12130.45    11353.55    147.53 o 
   2   1   3       61.57       80.48      4.27 o 
   3   1   3       49.32       47.91      4.52 o 
   4   1   3      140.93      124.60      6.95 o 
   5   1   3        1.03        0.00      5.10 o 
   6   1   3       14.92       33.06      6.88 o 
   7   1   3       14.49       18.02      7.90 o 
   8   1   3       99.30       98.74     10.38 o 
   9   1   3       36.59       33.18     11.59 o 
  10   1   3        0.60       -3.95     11.27 o 
  11   1   3        0.23       -3.25     11.40 o 
 -12   2   3        2.50        3.50     12.42 o 
 -11   2   3       17.41       23.06     12.80 o 
 -10   2   3        1.32       13.69     10.83 o 
  -9   2   3      380.25      385.00     17.85 o 
  -8   2   3       70.52       57.78     10.45 o 
  -7   2   3        0.15       -0.38      7.07 o 
  -6   2   3       42.50       42.68      6.88 o 
  -5   2   3      111.40      117.24      7.26 o 
  -4   2   3       65.74       59.95      5.54 o 
  -3   2   3       80.93       69.77      5.10 o 
  -2   2   3     7249.28     6972.72    135.86 o 
  -1   2   3     3918.69     4030.54     21.68 o 
   0   2   3     5999.21     5546.90     74.61 o 
   1   2   3     1966.41     1933.55     15.43 o 
   2   2   3     4875.76     4873.45     27.38 o 
   3   2   3     1461.84     1567.19     17.35 o 
   4   2   3      219.34      232.01      8.93 o 
   5   2   3     2290.54     2510.91     27.07 o 
   6   2   3      287.77      283.51     12.62 o 
   7   2   3       20.19       19.23      8.22 o 
   8   2   3      411.87      363.51     17.15 o 
   9   2   3        0.75        6.05     10.51 o 
  10   2   3        1.91        0.00     10.64 o 
  11   2   3        0.76       -4.59     11.59 o 
 -11   3   3        0.60       -3.18     11.15 o 
 -10   3   3       81.68       62.94     13.95 o 
  -9   3   3       45.90       42.87     11.78 o 
  -8   3   3       16.76       29.23      9.17 o 
  -7   3   3      327.58      304.36     13.32 o 
  -6   3   3       29.35       27.39      6.88 o 
  -5   3   3      205.09      221.38      9.75 o 
  -4   3   3        1.26       14.27      4.39 o 
  -3   3   3       52.85      211.12      9.75 o 
  -2   3   3      826.59      815.45     12.23 o 
  -1   3   3     2267.59     2319.29     18.66 o 
   0   3   3       42.74      113.87      4.40 o 
   1   3   3      693.34      716.95     11.01 o 
   2   3   3      928.74      872.31     12.62 o 
   3   3   3     1849.06     1841.53     20.00 o 
   4   3   3      452.96      412.02     11.68 o 
   5   3   3      358.68      312.58     12.12 o 
   6   3   3      113.28      119.14      9.68 o 
   7   3   3       99.13      115.50     10.89 o 
   8   3   3       42.40       43.31     10.13 o 
   9   3   3       36.62       19.62     11.08 o 
  10   3   3        3.65        0.00     11.40 o 
  11   3   3        5.47       11.27     12.80 o 
 -11   4   3        1.60        1.97     11.59 o 
 -10   4   3        3.84       16.24     10.51 o 
  -9   4   3       35.82       47.07     11.02 o 
  -8   4   3       65.89       72.30     10.77 o 
  -7   4   3      369.78      386.83     15.43 o 
  -6   4   3       64.43       48.60      8.15 o 
  -5   4   3       27.63       40.76      6.31 o 
  -4   4   3       43.77       33.82      6.31 o 
  -3   4   3       46.37       38.99      5.99 o 
  -2   4   3       17.29       19.11      4.84 o 
  -1   4   3      434.28      463.93      9.77 o 
   0   4   3       64.82       66.38      5.89 o 
   1   4   3      195.31      177.83      7.33 o 
   2   4   3      431.66      421.90      9.96 o 
   3   4   3      188.49      201.12      9.05 o 
   4   4   3       75.19       71.29      7.96 o 
   5   4   3      105.35      104.49      9.11 o 
   6   4   3        9.15        5.35      7.83 o 
   7   4   3      158.83      165.73     11.92 o 
   8   4   3      111.53      103.97     12.10 o 
   9   4   3        6.59       13.37     10.00 o 
  10   4   3        1.07       -3.63     10.83 o 
  11   4   3        5.87       -0.70     11.15 o 
 -11   5   3        0.99       -6.11     12.36 o 
 -10   5   3        0.88      -11.53     11.53 o 
  -9   5   3       31.82       30.51     11.85 o 
  -8   5   3        2.92      -10.19     10.19 o 
  -7   5   3      223.36      180.35     13.19 o 
  -6   5   3       43.81       29.75      8.41 o 
  -5   5   3      189.35      200.05     10.64 o 
  -4   5   3      425.06      450.72     13.65 o 
  -3   5   3     1826.67     2040.06     23.43 o 
  -2   5   3      406.58      370.69     11.29 o 
  -1   5   3     1420.10     1551.23     18.73 o 
   0   5   3      392.95      400.06      7.37 o 
   1   5   3      747.45      734.53     13.17 o 
   2   5   3     1477.05     1605.85     20.20 o 
   3   5   3     1163.02     1156.10     18.56 o 
   4   5   3      192.03      161.69     10.20 o 
   5   5   3      202.39      171.89     11.03 o 
   6   5   3      225.20      243.46     12.75 o 
   7   5   3      172.78      177.14     12.87 o 
   8   5   3       29.86       31.15     10.32 o 
   9   5   3       29.38       11.15     10.89 o 
  10   5   3        0.76        5.67     11.34 o 
  11   5   3        3.01       13.37     12.36 o 
 -11   6   3        0.10      -10.57     12.16 o 
 -10   6   3        1.54       -2.55     11.53 o 
  -9   6   3        5.90        2.23     10.51 o 
  -8   6   3      434.89      432.03     18.75 o 
  -7   6   3      238.49      231.59     14.79 o 
  -6   6   3        0.35        5.60      8.22 o 
  -5   6   3        0.63       -7.07      7.07 o 
  -4   6   3      531.91      472.07     14.74 o 
  -3   6   3      180.60      136.13      9.69 o 
  -2   6   3     2068.57     2391.25     26.21 o 
  -1   6   3        0.10        9.94      4.59 o 
   0   6   3      114.09      143.17     13.06 o 
   1   6   3      792.61      884.65     16.04 o 
   2   6   3     1332.92     1442.54     20.81 o 
   3   6   3       93.69       81.17      9.43 o 
   4   6   3      930.53      924.51     19.10 o 
   5   6   3       16.41       34.01      8.09 o 
   6   6   3       64.45       76.76     12.68 o 
   7   6   3       60.37       57.84     11.02 o 
   8   6   3       25.57       14.14     10.76 o 
   9   6   3        0.54        3.50     10.19 o 
  10   6   3       17.85       17.71     13.88 o 
 -10   7   3        8.55       -4.65     11.46 o 
  -9   7   3        1.21        8.34     11.02 o 
  -8   7   3        6.10       -3.76     10.57 o 
  -7   7   3       74.47       81.15     12.17 o 
  -6   7   3      221.57      230.18     14.21 o 
  -5   7   3       22.52       31.46      7.90 o 
  -4   7   3       78.37       76.64      8.35 o 
  -3   7   3       31.83       28.41      7.26 o 
  -2   7   3      187.23      174.18      9.94 o 
  -1   7   3      583.07      593.81     15.70 o 
   0   7   3      314.30      309.06     11.48 o 
   1   7   3      172.30      176.15      9.75 o 
   2   7   3        9.67        7.90      6.94 o 
   3   7   3       49.94       70.13      8.09 o 
   4   7   3        9.61        8.85      7.71 o 
   5   7   3      130.79      148.13     11.60 o 
   6   7   3      382.06      351.55     17.21 o 
   7   7   3      121.75      126.33     14.14 o 
   8   7   3       10.91      -10.06     11.08 o 
   9   7   3        4.53        2.48     10.95 o 
  10   7   3        0.80       12.42     13.44 o 
 -10   8   3        0.01        8.47     13.12 o 
  -9   8   3       21.03       17.83     11.53 o 
  -8   8   3       60.42       61.72     13.69 o 
  -7   8   3        0.84       26.18     10.25 o 
  -6   8   3       32.27       42.80     11.02 o 
  -5   8   3        8.10        6.94      9.04 o 
  -4   8   3       16.16       18.09      8.47 o 
  -3   8   3        6.08        0.00      7.26 o 
  -2   8   3       12.37       11.40      7.20 o 
  -1   8   3        0.60       -3.44      6.56 o 
   0   8   3        7.38       15.75      4.70 o 
   1   8   3       83.58       68.10      8.73 o 
   2   8   3      439.66      413.54     14.99 o 
   3   8   3       18.04       15.73      8.41 o 
   4   8   3        2.15       -8.22      8.22 o 
   5   8   3      304.03      288.56     15.94 o 
   6   8   3        2.42       16.69     10.32 o 
   7   8   3       12.74       13.50     10.64 o 
   8   8   3       70.83       45.93     13.57 o 
   9   8   3       22.11        9.24     14.20 o 
  -9   9   3        0.13       22.42     11.97 o 
  -8   9   3        5.92       15.54     12.36 o 
  -7   9   3       12.60        5.67     11.53 o 
  -6   9   3        5.64       -5.22     10.76 o 
  -5   9   3       14.26       10.57      9.24 o 
  -4   9   3        6.25       -7.20     10.06 o 
  -3   9   3      235.46      203.62     13.06 o 
  -2   9   3      243.88      226.83     13.45 o 
  -1   9   3        1.01       -2.36      8.09 o 
   0   9   3       37.23       36.05      6.60 o 
   1   9   3      570.83      494.18     17.67 o 
   2   9   3       34.36       35.67     10.00 o 
   3   9   3      138.38      140.55     12.11 o 
   4   9   3        0.22       -1.40      9.55 o 
   5   9   3       43.69       71.72     11.40 o 
   6   9   3        8.02       18.21     10.13 o 
   7   9   3        3.59       16.37     10.57 o 
   8   9   3       12.42       -3.82     11.72 o 
   9   9   3        5.46        4.90     13.69 o 
  -8  10   3        4.88       -2.67     12.42 o 
  -7  10   3        2.82        3.69     11.53 o 
  -6  10   3        0.94        7.39     10.76 o 
  -5  10   3       18.47        9.55     10.95 o 
  -4  10   3       23.09       20.51     10.25 o 
  -3  10   3        0.17       -6.18      8.73 o 
  -2  10   3      207.66      178.43     14.59 o 
  -1  10   3        0.09       -0.89      9.81 o 
   0  10   3      314.96      300.41     14.21 o 
   1  10   3      245.17      252.06     15.87 o 
   2  10   3        0.09        8.34      9.30 o 
   3  10   3       88.74       74.34     12.29 o 
   4  10   3       12.45       24.97     10.38 o 
   5  10   3       21.38       18.53     10.51 o 
   6  10   3        0.09        6.43     10.83 o 
   7  10   3        2.46        9.49     11.65 o 
   8  10   3        2.50        1.40     11.97 o 
  -7  11   3        3.01        6.69     11.72 o 
  -6  11   3        3.45       16.88     11.27 o 
  -5  11   3        1.31       18.21     10.25 o 
  -4  11   3       16.12        3.31     11.15 o 
  -3  11   3        3.00       12.74     10.70 o 
  -2  11   3      304.20      310.53     17.46 o 
  -1  11   3      403.96      374.74     18.62 o 
   0  11   3       67.81       59.34      8.62 o 
   1  11   3       28.84       19.74     11.27 o 
   2  11   3        2.15        5.73     10.06 o 
   3  11   3        1.62        2.17     10.76 o 
   4  11   3      134.77      126.65     14.78 o 
   5  11   3       28.66       25.80     11.91 o 
   6  11   3        4.48        7.07     11.72 o 
   7  11   3        0.07       11.72     11.40 o 
  -6  12   3        0.15       -9.55     12.61 o 
  -5  12   3       22.91       38.79     12.74 o 
  -4  12   3        1.97       -4.33     11.65 o 
  -3  12   3       13.11       21.27     11.40 o 
  -2  12   3        0.45        1.72     11.65 o 
  -1  12   3        3.47        0.57     10.70 o 
   0  12   3        0.00       -1.91     10.38 o 
   1  12   3        0.24       -6.81     10.83 o 
   2  12   3        9.95       20.25     10.95 o 
   3  12   3        1.62        0.57     10.57 o 
   4  12   3        4.77        5.60     12.29 o 
   5  12   3        2.51       -4.59     12.04 o 
   6  12   3        0.57      -12.61     12.61 o 
  -5  13   3        6.84       10.64     13.95 o 
  -4  13   3        5.85       -9.49     13.06 o 
  -3  13   3        0.65       -7.20     13.06 o 
  -2  13   3        0.50       -1.27     12.10 o 
  -1  13   3       13.76       16.37     12.16 o 
   0  13   3        0.72       -8.69      8.69 o 
   1  13   3        2.76      -12.29     12.29 o 
   2  13   3        1.19        8.34     11.15 o 
   3  13   3        1.35        3.31     13.06 o 
   4  13   3        2.51       14.46     13.44 o 
  -2  14   3        1.56       12.04     13.31 o 
  -1  14   3        4.47        7.71     13.25 o 
   0  14   3        1.83       -7.55     11.85 o 
   1  14   3        4.11      -11.91     14.39 o 
 -12   0   4       47.45       61.15     14.59 o 
 -10   0   4       56.99       31.27     12.55 o 
  -8   0   4       41.62       35.41      9.11 o 
  -6   0   4       55.35       61.09      6.82 o 
  -4   0   4      512.27      483.61     10.67 o 
  -2   0   4      285.42      375.63      7.53 o 
   0   0   4     5135.12     4594.86     94.69 o 
   2   0   4     2017.38     1987.67     17.21 o 
   4   0   4      187.47      200.74     10.39 o 
   6   0   4        4.25       -5.41      6.37 o 
   8   0   4      330.45      333.27     16.06 o 
  10   0   4        0.40       -9.74     10.44 o 
 -12   1   4        0.50        4.90     12.42 o 
 -11   1   4        1.51      -12.36     12.42 o 
 -10   1   4       22.67       47.70     11.40 o 
  -9   1   4        0.01       -2.87      9.30 o 
  -8   1   4       44.78       37.71      8.73 o 
  -7   1   4        0.64        3.18      6.62 o 
  -6   1   4      243.84      245.68     11.09 o 
  -5   1   4       51.73       58.48      6.37 o 
  -4   1   4       32.59       26.88      4.52 o 
  -3   1   4      340.78      339.66      8.68 o 
  -2   1   4    16994.53    16681.38    202.86 o 
  -1   1   4    11868.50    12085.36    158.47 o 
   0   1   4       13.36       13.34      1.91 o 
   1   1   4     5073.97     4888.78    103.18 o 
   2   1   4     4098.90     4015.08     24.42 o 
   3   1   4      138.93      146.48      6.37 o 
   4   1   4      720.77      757.20     13.68 o 
   5   1   4        7.32        8.92      5.35 o 
   6   1   4        9.16        8.02      6.37 o 
   7   1   4      199.47      187.10     11.53 o 
   8   1   4      178.63      186.06     12.87 o 
   9   1   4       66.86       61.60     12.99 o 
  10   1   4       31.25       29.36     11.40 o 
  11   1   4        0.29        7.83     10.95 o 
 -12   2   4        1.18        2.10     13.18 o 
 -11   2   4       15.78       10.00     12.87 o 
 -10   2   4        6.33       -9.36     12.61 o 
  -9   2   4        0.37        2.87     10.19 o 
  -8   2   4      125.83      125.06     11.91 o 
  -7   2   4        0.60        1.78      6.62 o 
  -6   2   4       43.24       60.07      7.01 o 
  -5   2   4      290.35      293.46     10.39 o 
  -4   2   4      340.38      347.19     10.46 o 
  -3   2   4      259.95      240.23      7.91 o 
  -2   2   4    11446.72    11128.91    182.18 o 
  -1   2   4    18545.93    18923.18    214.41 o 
   0   2   4       61.19       72.04      3.47 o 
   1   2   4     4662.56     4621.56     25.45 o 
   2   2   4      791.80      717.50     11.85 o 
   3   2   4     1697.21     1796.28     18.97 o 
   4   2   4       21.35       38.22      5.92 o 
   5   2   4      407.39      452.48     13.59 o 
   6   2   4      145.09      143.31     10.07 o 
   7   2   4      214.85      171.31     12.11 o 
   8   2   4      167.39      148.02     14.34 o 
   9   2   4       52.01       58.47     12.68 o 
  10   2   4       37.82       30.95     12.48 o 
  11   2   4       23.89       27.77     13.25 o 
 -11   3   4        4.91        7.64     11.15 o 
 -10   3   4       20.11       42.80     11.27 o 
  -9   3   4        8.29        8.92     10.32 o 
  -8   3   4        0.02       -3.88      8.98 o 
  -7   3   4      327.25      345.74     14.92 o 
  -6   3   4      161.01      154.72      9.62 o 
  -5   3   4      614.74      628.97     14.37 o 
  -4   3   4      261.27      224.78      9.25 o 
  -3   3   4     4274.61     4489.26     30.37 o 
  -2   3   4      173.76      142.88      6.82 o 
  -1   3   4     2094.38     2257.64     18.94 o 
   0   3   4      203.45      208.53      4.85 o 
   1   3   4        0.79        2.04      3.06 o 
   2   3   4      670.36      641.93     11.45 o 
   3   3   4      454.97      489.56     11.17 o 
   4   3   4      436.68      411.13     12.38 o 
   5   3   4      175.59      190.49     10.20 o 
   6   3   4      182.84      162.69     10.96 o 
   7   3   4       14.59       25.22      9.11 o 
   8   3   4        7.85       19.36      9.94 o 
   9   3   4      251.22      239.93     16.44 o 
  10   3   4       13.34        2.36     12.10 o 
  11   3   4       18.15       32.35     13.12 o 
 -11   4   4        0.65        1.97     12.04 o 
 -10   4   4        5.12       -4.65     11.02 o 
  -9   4   4      106.81      121.23     12.93 o 
  -8   4   4       42.96       58.66     10.13 o 
  -7   4   4      186.99      207.36     12.94 o 
  -6   4   4       32.63       39.17      6.75 o 
  -5   4   4       24.67       12.48      6.11 o 
  -4   4   4       41.90       43.82      6.75 o 
  -3   4   4       96.46      104.69      7.39 o 
  -2   4   4     5369.82     5547.97     34.08 o 
  -1   4   4      682.59      705.04     11.89 o 
   0   4   4       32.14       33.53      3.40 o 
   1   4   4      145.69      140.04      6.95 o 
   2   4   4       52.50       64.21      5.80 o 
   3   4   4       34.92       16.24      7.13 o 
   4   4   4      624.07      542.60     16.92 o 
   5   4   4      734.16      765.58     18.26 o 
   6   4   4      134.07      139.03     11.21 o 
   7   4   4      132.43      108.06     10.89 o 
   8   4   4        2.38       10.57      8.66 o 
   9   4   4       31.56       48.98     10.76 o 
  10   4   4        0.01        2.48     11.72 o 
  11   4   4        1.15      -13.82     13.82 o 
 -11   5   4        0.42       -1.34     11.91 o 
 -10   5   4        0.85       13.88     10.38 o 
  -9   5   4       28.86       41.91     10.83 o 
  -8   5   4      178.54      188.48     14.66 o 
  -7   5   4       10.90        9.23      9.23 o 
  -6   5   4       98.89      109.64      9.62 o 
  -5   5   4       23.55       26.43      6.43 o 
  -4   5   4       80.29       83.33      7.71 o 
  -3   5   4       26.48       13.63      6.18 o 
  -2   5   4     1686.53     1621.43     20.22 o 
  -1   5   4      142.91      133.97      7.46 o 
   0   5   4      514.84      517.75      8.08 o 
   1   5   4     1035.93     1101.07     16.58 o 
   2   5   4      707.35      779.36     14.89 o 
   3   5   4      214.84      242.67     10.77 o 
   4   5   4       35.90       26.24      7.01 o 
   5   5   4       19.27       19.36      7.83 o 
   6   5   4      246.61      266.42     13.51 o 
   7   5   4      130.53      144.30     12.04 o 
   8   5   4       14.76       14.58      9.81 o 
   9   5   4        2.00       17.58      9.94 o 
  10   5   4        0.53       28.72     11.21 o 
 -11   6   4        1.93       20.51     12.42 o 
 -10   6   4        0.13       12.04     10.44 o 
  -9   6   4       17.81       18.09     10.76 o 
  -8   6   4        0.63        3.06     10.83 o 
  -7   6   4      362.03      341.84     16.19 o 
  -6   6   4      151.83      105.32     11.28 o 
  -5   6   4       24.19        2.55      7.71 o 
  -4   6   4       28.42       20.38      7.64 o 
  -3   6   4      577.82      548.94     15.06 o 
  -2   6   4      893.42      918.36     17.26 o 
  -1   6   4        0.04       10.19      4.97 o 
   0   6   4       62.90       61.95      4.94 o 
   1   6   4       42.43       58.67      6.62 o 
   2   6   4      535.13      537.85     14.30 o 
   3   6   4        0.07       14.07      5.99 o 
   4   6   4       12.32       21.34      7.20 o 
   5   6   4      757.84      673.58     19.34 o 
   6   6   4       50.75       45.73      9.87 o 
   7   6   4      102.33      106.45     12.55 o 
   8   6   4        0.34       -9.04     10.19 o 
   9   6   4        2.88       16.69     11.02 o 
  10   6   4       36.64       39.30     14.65 o 
 -10   7   4        4.63       14.65     12.16 o 
  -9   7   4        0.00        9.62     11.65 o 
  -8   7   4       14.35       25.92     11.53 o 
  -7   7   4       72.96       50.07     12.04 o 
  -6   7   4        6.34       11.85      8.98 o 
  -5   7   4       50.02       45.22      8.92 o 
  -4   7   4       71.36       64.91      8.85 o 
  -3   7   4        8.98       15.73      7.32 o 
  -2   7   4      118.31      123.42      8.67 o 
  -1   7   4      381.61      349.83     12.88 o 
   0   7   4      508.37      519.83     10.60 o 
   1   7   4        3.70        1.85      5.86 o 
   2   7   4      155.32      157.33     10.58 o 
   3   7   4      214.34      227.66     11.79 o 
   4   7   4      183.48      192.26     12.55 o 
   5   7   4       44.87       43.19     10.45 o 
   6   7   4      328.66      323.63     16.06 o 
   7   7   4       49.16       71.91     10.64 o 
   8   7   4       24.51       39.11     11.85 o 
   9   7   4       21.98       18.28     12.80 o 
  10   7   4        7.11       10.51     12.99 o 
 -10   8   4        3.03        2.10     12.61 o 
  -9   8   4       20.95       23.63     12.42 o 
  -8   8   4       35.05       29.49     12.55 o 
  -7   8   4      158.66      154.57     14.14 o 
  -6   8   4      113.69      101.10     12.36 o 
  -5   8   4       69.86       77.27      9.94 o 
  -4   8   4        1.34       -2.04      8.34 o 
  -3   8   4        8.61        7.96      6.81 o 
  -2   8   4      102.69      107.99      9.94 o 
  -1   8   4      233.79      235.38     11.92 o 
   0   8   4       98.60       91.98      6.82 o 
   1   8   4       56.59       59.56      8.41 o 
   2   8   4       12.66       14.01      8.34 o 
   3   8   4       41.44       36.75      8.73 o 
   4   8   4       83.52       97.47     10.64 o 
   5   8   4        5.66       14.58      9.43 o 
   6   8   4       12.61       21.97     10.19 o 
   7   8   4        2.72      -10.44     11.72 o 
   8   8   4       21.74       30.89     11.53 o 
   9   8   4        8.21       14.01     11.72 o 
  -9   9   4        0.98       11.59     12.67 o 
  -8   9   4       24.08       35.48     11.78 o 
  -7   9   4       20.11       -5.16     11.53 o 
  -6   9   4        1.88        9.94      9.43 o 
  -5   9   4       17.14       22.29     10.45 o 
  -4   9   4      104.15      119.51     11.72 o 
  -3   9   4       54.08       55.61      9.55 o 
  -2   9   4      185.56      182.50     12.43 o 
  -1   9   4       31.65       38.79      8.98 o 
   0   9   4        5.18       -1.23      5.93 o 
   1   9   4      926.23      973.31     21.91 o 
   2   9   4      110.78      127.67     11.40 o 
   3   9   4       28.64       19.74      9.49 o 
   4   9   4        1.55       -9.23      9.23 o 
   5   9   4      165.12      155.78     13.63 o 
   6   9   4        3.28        5.99      9.49 o 
   7   9   4       13.72       -1.21     11.85 o 
   8   9   4        3.08        3.88     12.74 o 
  -8  10   4        2.38        9.43     11.21 o 
  -7  10   4        0.00       14.27     11.15 o 
  -6  10   4        2.68      -10.89     11.21 o 
  -5  10   4        2.53        6.43     10.19 o 
  -4  10   4        0.00        7.58      9.94 o 
  -3  10   4        0.59       -7.20     10.00 o 
  -2  10   4      119.42      110.09     12.87 o 
  -1  10   4       51.84       62.93     10.38 o 
   0  10   4        7.02        6.21     10.38 o 
   1  10   4       11.61        6.37     10.45 o 
   2  10   4        3.05       10.83      9.23 o 
   3  10   4        3.98        3.44     10.06 o 
   4  10   4        0.79       -2.10     10.57 o 
   5  10   4       29.36        8.28     11.66 o 
   6  10   4       11.07       26.75     11.21 o 
   7  10   4        0.22       -5.80     11.72 o 
   8  10   4        3.84       26.49     11.65 o 
  -7  11   4        0.03        4.01     11.08 o 
  -6  11   4        0.10       -8.79     11.40 o 
  -5  11   4        0.59      -10.06     11.15 o 
  -4  11   4       19.61        0.00     10.70 o 
  -3  11   4      101.32       86.76     14.01 o 
  -2  11   4        1.46      -11.59     11.59 o 
  -1  11   4       22.77       33.63     11.27 o 
   0  11   4       40.11       41.63      8.04 o 
   1  11   4       44.95       52.29     11.72 o 
   2  11   4        0.83        0.51     10.95 o 
   3  11   4       80.28       94.40     13.44 o 
   4  11   4        5.87       29.81     11.08 o 
   5  11   4        2.55       -6.69     11.02 o 
   6  11   4       25.63       51.84     12.87 o 
   7  11   4        0.10       -8.34     12.86 o 
  -6  12   4        0.02       -4.14     11.27 o 
  -5  12   4       14.41       22.10     12.16 o 
  -4  12   4        5.43        8.66     11.65 o 
  -3  12   4        3.16       29.17     11.02 o 
  -2  12   4      130.07      143.60     14.27 o 
  -1  12   4        5.69        2.29     11.46 o 
   0  12   4        3.74       12.80      7.71 o 
   1  12   4        0.71       -0.57     10.83 o 
   2  12   4        2.73       -1.15     11.46 o 
   3  12   4       32.67       35.73     12.80 o 
   4  12   4        1.83       11.40     12.29 o 
   5  12   4        7.22        9.30     12.36 o 
   6  12   4       14.43       39.55     12.67 o 
  -4  13   4       14.40       28.66     13.06 o 
  -3  13   4       11.91       -1.97     14.58 o 
  -2  13   4       24.66       16.75     12.61 o 
  -1  13   4        0.30      -12.42     12.42 o 
   0  13   4        0.18        8.60      9.21 o 
   1  13   4        1.73       11.46     12.29 o 
   2  13   4        1.48       14.33     11.53 o 
   3  13   4        3.69        8.73     12.93 o 
   4  13   4       16.57       32.04     12.61 o 
  -1  14   4        9.18       11.27     14.14 o 
   0  14   4       20.98       18.52      9.91 o 
   1  14   4        2.03      -13.69     13.69 o 
 -11   0   5        1.11       18.47     12.36 o 
  -9   0   5       51.95       53.12     11.15 o 
  -7   0   5      101.10       96.01      8.60 o 
  -5   0   5      793.10      675.68     15.59 o 
  -3   0   5     1730.26     1773.79     17.71 o 
  -1   0   5    47394.38    54040.90    381.36 o 
   1   0   5      352.71      376.71      7.67 o 
   3   0   5        0.62       -1.72      3.50 o 
   5   0   5     1074.72     1208.49     19.89 o 
   7   0   5        1.50       11.59      6.81 o 
   9   0   5      353.61      359.52     18.36 o 
  11   0   5        0.14       19.23     11.21 o 
 -12   1   5        3.94       16.11     13.12 o 
 -11   1   5       18.36       33.44     13.12 o 
 -10   1   5       37.82       49.04     12.29 o 
  -9   1   5        2.54       -0.96      8.85 o 
  -8   1   5        0.10       -7.64      7.64 o 
  -7   1   5        8.17        7.45      6.37 o 
  -6   1   5       12.06       12.74      5.86 o 
  -5   1   5      323.45      334.20     11.22 o 
  -4   1   5       60.78       42.05      5.22 o 
  -3   1   5      490.78      472.36      9.84 o 
  -2   1   5      315.04      263.28      7.21 o 
  -1   1   5     9542.97     9023.30    150.32 o 
   0   1   5     2254.40     2483.46     64.91 o 
   1   1   5     5088.45     4694.43    111.08 o 
   2   1   5       25.22       18.35      3.76 o 
   3   1   5      473.21      534.04     10.66 o 
   4   1   5      109.15      121.26      7.58 o 
   5   1   5      551.09      567.63     13.98 o 
   6   1   5        1.96       -6.69      6.69 o 
   7   1   5       90.93      106.20      9.81 o 
   8   1   5       51.21       63.00     10.13 o 
   9   1   5        8.53       24.27      9.94 o 
  10   1   5        2.11       11.15     11.08 o 
  11   1   5        2.15        2.67     12.48 o 
 -12   2   5       17.47       19.11     13.88 o 
 -11   2   5        7.99        4.39     12.42 o 
 -10   2   5      291.88      314.39     18.74 o 
  -9   2   5        8.87       10.19      9.94 o 
  -8   2   5      171.76      158.85     12.17 o 
  -7   2   5      115.87      122.58     10.00 o 
  -6   2   5      279.21      258.71     11.86 o 
  -5   2   5      523.75      513.57     13.60 o 
  -4   2   5        0.15        8.60      4.14 o 
  -3   2   5      244.60      224.57      8.04 o 
  -2   2   5      271.31      269.65      7.59 o 
  -1   2   5     2298.09     2372.45     18.60 o 
   0   2   5      455.93      465.62      6.10 o 
   1   2   5      468.38      415.00      8.50 o 
   2   2   5      310.63      272.92      8.42 o 
   3   2   5      134.64      126.00      7.58 o 
   4   2   5      585.39      616.02     13.73 o 
   5   2   5      109.74      128.26      8.92 o 
   6   2   5      544.83      462.98     15.19 o 
   7   2   5      346.95      341.41     15.36 o 
   8   2   5        3.54       13.31     10.19 o 
   9   2   5       16.89        5.22     11.59 o 
  10   2   5        0.56       16.05     11.15 o 
  11   2   5        3.31       10.06     12.29 o 
 -11   3   5        1.03       21.14     11.34 o 
 -10   3   5        6.37       -0.57     11.02 o 
  -9   3   5        1.34       14.46     10.13 o 
  -8   3   5       91.22       83.77     10.77 o 
  -7   3   5       20.92       20.89      8.15 o 
  -6   3   5       10.97        5.22      6.11 o 
  -5   3   5      709.02      615.76     14.43 o 
  -4   3   5      771.28      798.35     14.64 o 
  -3   3   5      126.70      111.78      6.69 o 
  -2   3   5     1360.10     1398.32     16.63 o 
  -1   3   5      865.59      849.81     12.43 o 
   0   3   5     1708.46     1769.73     29.15 o 
   1   3   5      226.03      214.04      7.46 o 
   2   3   5      386.73      393.42      9.77 o 
   3   3   5     1800.64     1846.96     21.39 o 
   4   3   5     1235.04     1255.21     19.33 o 
   5   3   5     1032.76     1106.29     19.63 o 
   6   3   5      281.59      264.10     13.32 o 
   7   3   5      229.82      222.42     13.96 o 
   8   3   5      433.60      437.60     19.26 o 
   9   3   5        2.02       15.60     10.44 o 
  10   3   5        0.89        0.00     11.72 o 
  11   3   5        8.82        9.62     12.93 o 
 -11   4   5        1.55        9.23     11.34 o 
 -10   4   5       21.50       33.88     10.95 o 
  -9   4   5       10.08       -5.67     11.72 o 
  -8   4   5      497.43      486.03     19.32 o 
  -7   4   5       74.30       83.07     10.19 o 
  -6   4   5        0.00       -3.12      6.62 o 
  -5   4   5       28.76        9.75      6.43 o 
  -4   4   5        0.75       -3.69      5.92 o 
  -3   4   5     2822.52     2773.57     26.01 o 
  -2   4   5     1881.58     1994.75     21.22 o 
  -1   4   5      113.44      108.02      6.69 o 
   0   4   5        2.21        5.64      3.18 o 
   1   4   5      295.71      269.57      8.99 o 
   2   4   5     1738.84     1910.64     21.33 o 
   3   4   5       21.29       22.80      5.67 o 
   4   4   5      185.18      206.94     10.20 o 
   5   4   5      365.35      372.29     13.84 o 
   6   4   5        0.01       -2.29      7.39 o 
   7   4   5       75.14       69.88     10.51 o 
   8   4   5       38.17       47.07     10.64 o 
   9   4   5       14.57        2.80     11.46 o 
  10   4   5        0.02       26.30     11.15 o 
  11   4   5        3.32       14.78     12.23 o 
 -11   5   5        0.01       20.44     11.78 o 
 -10   5   5       11.17       18.22     11.72 o 
  -9   5   5       32.14       48.15     11.85 o 
  -8   5   5       53.71       70.51     11.15 o 
  -7   5   5       25.75       36.50      8.92 o 
  -6   5   5       11.94       10.13      7.20 o 
  -5   5   5      181.33      146.89      9.88 o 
  -4   5   5        2.71        2.36      6.11 o 
  -3   5   5       57.85       55.42      7.20 o 
  -2   5   5     1592.43     1750.55     21.55 o 
  -1   5   5      236.81      235.02      9.37 o 
   0   5   5      413.15      448.98     17.93 o 
   1   5   5     1295.53     1318.15     18.52 o 
   2   5   5     2146.50     2169.83     24.30 o 
   3   5   5      272.95      240.17     10.46 o 
   4   5   5      206.71      226.52     11.15 o 
   5   5   5        6.11        9.62     10.00 o 
   6   5   5        5.10       -3.25      9.49 o 
   7   5   5        1.16        5.92      9.30 o 
   8   5   5        0.27        5.16      9.62 o 
   9   5   5       51.40       44.59     12.29 o 
  10   5   5        2.01       18.21     10.00 o 
 -11   6   5        7.75       12.74     12.42 o 
 -10   6   5        2.85       -0.64     10.57 o 
  -9   6   5       29.55       40.44     12.42 o 
  -8   6   5       57.13       28.54     12.10 o 
  -7   6   5       38.44       47.32     10.70 o 
  -6   6   5      167.48      169.37     11.72 o 
  -5   6   5        0.16       -5.86      7.13 o 
  -4   6   5      549.73      495.62     15.89 o 
  -3   6   5       67.77       66.38      8.03 o 
  -2   6   5       19.01       27.32      6.31 o 
  -1   6   5      623.29      602.58     13.60 o 
   0   6   5        3.23        6.06      3.92 o 
   1   6   5      123.59      121.26      8.28 o 
   2   6   5      372.84      368.52     12.95 o 
   3   6   5      332.50      344.01     13.14 o 
   4   6   5       15.55       15.03      7.13 o 
   5   6   5      304.94      303.69     14.79 o 
   6   6   5       35.28       33.89     10.13 o 
   7   6   5       27.17       25.29     10.00 o 
   8   6   5        0.01       -3.25     10.06 o 
   9   6   5       68.35      113.00     12.36 o 
  10   6   5       26.59       37.96     13.50 o 
 -10   7   5        3.51        6.69     11.21 o 
  -9   7   5       15.11        4.84     11.59 o 
  -8   7   5        1.80        9.23     10.83 o 
  -7   7   5        4.86       14.20      9.87 o 
  -6   7   5       80.23       83.77     10.70 o 
  -5   7   5       28.78       21.34      8.66 o 
  -4   7   5        7.44        3.69      7.45 o 
  -3   7   5        9.45        4.46      6.37 o 
  -2   7   5        4.00       11.02      6.50 o 
  -1   7   5       50.21       35.35      7.52 o 
   0   7   5       19.65       12.62      4.82 o 
   1   7   5        0.42        3.50      6.18 o 
   2   7   5       54.38       52.62      7.84 o 
   3   7   5     1029.24     1060.24     21.60 o 
   4   7   5      236.34      208.92     12.62 o 
   5   7   5       28.72       28.92      9.49 o 
   6   7   5       95.24       94.41     12.29 o 
   7   7   5       12.80        4.14     10.45 o 
   8   7   5       25.71       25.41     11.27 o 
   9   7   5       22.16       14.71     12.87 o 
  10   7   5       24.87       35.54     15.29 o 
 -10   8   5        6.41        1.40     12.67 o 
  -9   8   5        0.32        5.16     12.23 o 
  -8   8   5       32.60       33.82     12.10 o 
  -7   8   5        3.66       -8.98     11.27 o 
  -6   8   5      139.43      134.49     13.06 o 
  -5   8   5      215.69      217.37     14.15 o 
  -4   8   5       31.78       26.75      9.04 o 
  -3   8   5       50.27       52.17      8.73 o 
  -2   8   5      117.15      125.58     10.96 o 
  -1   8   5       13.14       25.41      6.75 o 
   0   8   5       20.06       20.49      6.40 o 
   1   8   5        0.87        7.96      6.62 o 
   2   8   5      339.95      335.99     14.66 o 
   3   8   5       60.01       67.20      9.87 o 
   4   8   5        0.61        4.27      8.47 o 
   5   8   5       55.19       66.18     10.57 o 
   6   8   5      168.85      159.61     14.40 o 
   7   8   5       14.20       14.01     11.21 o 
   8   8   5        0.61       -3.06     10.57 o 
   9   8   5        8.73        0.70     13.76 o 
  -9   9   5       27.59       34.27     14.84 o 
  -8   9   5        0.52      -12.16     12.16 o 
  -7   9   5       96.61      103.96     13.31 o 
  -6   9   5       75.88       52.93     12.55 o 
  -5   9   5       71.69       98.03     11.15 o 
  -4   9   5      204.18      160.58     14.21 o 
  -3   9   5       54.27       57.71     11.15 o 
  -2   9   5      523.42      518.00     18.18 o 
  -1   9   5       98.92       90.02     10.77 o 
   0   9   5        0.73        9.39      5.46 o 
   1   9   5        0.00       10.32      9.23 o 
   2   9   5      121.08      129.46     13.19 o 
   3   9   5        0.89       12.99      8.85 o 
   4   9   5      248.48      252.37     15.49 o 
   5   9   5        0.11       -2.55      9.55 o 
   6   9   5       23.29       28.28     10.64 o 
   7   9   5       14.16       10.25     11.72 o 
   8   9   5       16.20       28.34     12.61 o 
  -8  10   5        0.14      -12.86     12.86 o 
  -7  10   5       21.23       20.57     12.29 o 
  -6  10   5        0.19        8.66      9.87 o 
  -5  10   5        5.59        0.00     10.70 o 
  -4  10   5      166.11      146.80     14.02 o 
  -3  10   5      209.61      201.17     14.85 o 
  -2  10   5       18.79       24.84     10.25 o 
  -1  10   5      263.46      230.01     14.98 o 
   0  10   5        0.60        4.04     10.99 o 
   1  10   5       12.88       14.84     11.27 o 
   2  10   5      155.24      118.51     13.51 o 
   3  10   5        5.71       17.45     10.25 o 
   4  10   5       58.06       43.19     11.59 o 
   5  10   5       17.17       14.59     11.27 o 
   6  10   5        0.91        8.47     10.06 o 
   7  10   5        1.07        3.25     10.70 o 
   8  10   5        5.80       24.77     12.61 o 
  -7  11   5        0.15      -10.19     12.04 o 
  -6  11   5        0.00      -10.83     10.83 o 
  -5  11   5       31.69       26.18     11.91 o 
  -4  11   5        3.77        3.95     10.44 o 
  -3  11   5        9.56        1.08     11.21 o 
  -2  11   5        2.38       10.00     10.00 o 
  -1  11   5        0.31        7.77     10.44 o 
   0  11   5        8.63       -2.36     15.70 o 
   1  11   5        2.29       17.71     11.65 o 
   2  11   5       75.46       52.30     12.87 o 
   3  11   5       64.71       65.35     13.82 o 
   4  11   5       13.84       29.11     11.78 o 
   5  11   5        7.14       34.52     11.21 o 
   6  11   5        3.08       15.79     11.97 o 
   7  11   5        0.40       -2.10     12.86 o 
  -6  12   5        0.51       -1.40     12.42 o 
  -5  12   5        1.33       -9.81     12.04 o 
  -4  12   5        5.44      -12.42     12.42 o 
  -3  12   5       27.26       34.84     11.85 o 
  -2  12   5        8.55       25.16     12.42 o 
  -1  12   5        0.00        3.44     11.53 o 
   0  12   5        0.24        8.33      7.76 o 
   1  12   5        3.13       -3.50     11.65 o 
   2  12   5        0.46       -2.99     12.42 o 
   3  12   5        6.53        7.96     12.04 o 
   4  12   5        2.39       -7.71     13.50 o 
   5  12   5        0.98        4.71     13.12 o 
  -4  13   5       30.42       39.23     14.46 o 
  -3  13   5       61.70       63.25     15.03 o 
  -2  13   5        1.08       13.63     12.67 o 
  -1  13   5       30.42       28.22     12.99 o 
   0  13   5        0.48        1.77     11.21 o 
   1  13   5        0.93        0.64     12.93 o 
   2  13   5       38.36       51.34     14.01 o 
   3  13   5       22.50       -4.78     14.33 o 
   4  13   5       10.81       21.85     13.69 o 
  -1  14   5        1.04       -3.57     14.58 o 
   0  14   5       12.92       -9.94      9.94 o 
 -12   0   6       45.70       60.95     16.05 o 
 -10   0   6      526.35      592.74     23.02 o 
  -8   0   6       55.02       57.96      9.55 o 
  -6   0   6       16.21       22.10      9.94 o 
  -4   0   6      411.34      418.79     11.17 o 
  -2   0   6      475.62      424.00      9.46 o 
   0   0   6     3252.01     2853.31     61.08 o 
   2   0   6        1.74       -4.52      4.52 o 
   4   0   6      149.15      173.73      8.48 o 
   6   0   6       11.99        7.20     11.46 o 
   8   0   6       77.35       72.24     11.02 o 
  10   0   6       11.78       -1.78     12.23 o 
 -12   1   6        0.22       17.58     12.99 o 
 -11   1   6       25.02       47.39     12.48 o 
 -10   1   6        1.28       -1.08     11.65 o 
  -9   1   6        7.33       13.50      9.49 o 
  -8   1   6        7.87       12.61      8.02 o 
  -7   1   6       81.09       74.34      8.79 o 
  -6   1   6       50.86       53.06      7.20 o 
  -5   1   6       98.48       69.64      6.69 o 
  -4   1   6        2.70        5.29      3.95 o 
  -3   1   6      102.88       93.23      5.86 o 
  -2   1   6      693.40      633.97     11.01 o 
  -1   1   6     6321.34     5876.46    128.12 o 
   0   1   6     2161.94     2256.08     29.53 o 
   1   1   6       15.44       15.86      4.14 o 
   2   1   6      347.30      385.69      8.94 o 
   3   1   6     3394.57     3620.25     28.26 o 
   4   1   6      539.13      587.91     13.53 o 
   5   1   6      183.61      179.66     10.07 o 
   6   1   6       43.51       38.41      7.33 o 
   7   1   6        0.09       -2.04      7.45 o 
   8   1   6        0.21       14.33      8.09 o 
   9   1   6       48.02       56.05     11.72 o 
  10   1   6       54.08       48.03     13.89 o 
  11   1   6        0.64       -8.15     13.31 o 
 -12   2   6        2.40        5.67     13.06 o 
 -11   2   6        0.16      -11.97     13.12 o 
 -10   2   6       25.17       42.93     14.39 o 
  -9   2   6      173.87      171.08     14.27 o 
  -8   2   6       14.03       11.15      8.66 o 
  -7   2   6       31.15       32.29      8.15 o 
  -6   2   6      167.47      160.91      9.81 o 
  -5   2   6      256.21      246.73     10.07 o 
  -4   2   6        1.05        2.99      5.16 o 
  -3   2   6       88.36      105.39      6.37 o 
  -2   2   6      681.71      670.13     12.15 o 
  -1   2   6       34.62       33.95      4.33 o 
   0   2   6      168.31      191.57     10.39 o 
   1   2   6        3.16       14.20      3.57 o 
   2   2   6       17.09       13.31      4.39 o 
   3   2   6     5200.55     5262.03     34.94 o 
   4   2   6        5.05        2.61      5.92 o 
   5   2   6      129.01      139.73      9.49 o 
   6   2   6      473.26      503.99     15.95 o 
   7   2   6      119.45       98.94     11.40 o 
   8   2   6       10.13       11.78     10.45 o 
   9   2   6      303.95      348.44     17.91 o 
  10   2   6        1.73       20.06     11.59 o 
  11   2   6        6.61        8.92     12.23 o 
 -11   3   6        2.19      -12.99     12.99 o 
 -10   3   6       58.87       61.66     12.80 o 
  -9   3   6       18.02       10.06     12.42 o 
  -8   3   6      175.01      148.53     13.44 o 
  -7   3   6        1.40        2.67      6.62 o 
  -6   3   6        2.86       10.06      6.43 o 
  -5   3   6        1.31        3.50      5.60 o 
  -4   3   6       34.94       38.28      6.11 o 
  -3   3   6     1558.02     1558.84     24.20 o 
  -2   3   6       25.15       19.62      4.65 o 
  -1   3   6       20.73       15.67      4.20 o 
   0   3   6     1428.09     1490.37     11.90 o 
   1   3   6     1677.45     1570.81     17.49 o 
   2   3   6      216.34      227.37      8.48 o 
   3   3   6       56.22       79.18      8.15 o 
   4   3   6       41.59       51.79      6.94 o 
   5   3   6        1.31        8.66      7.32 o 
   6   3   6      276.80      262.82     13.64 o 
   7   3   6      393.80      415.84     17.79 o 
   8   3   6      124.62      123.02     14.53 o 
   9   3   6        4.41       -3.31     10.95 o 
  10   3   6        0.51        8.73     11.40 o 
  11   3   6        0.49       18.85     12.61 o 
 -11   4   6       28.63       29.81     12.99 o 
 -10   4   6        6.40      -10.57     11.72 o 
  -9   4   6      141.89      135.77     13.83 o 
  -8   4   6      649.53      616.57     21.18 o 
  -7   4   6        3.56        6.50      8.02 o 
  -6   4   6      130.19      153.17     10.45 o 
  -5   4   6        4.31       -1.85      6.05 o 
  -4   4   6      329.53      330.16     12.05 o 
  -3   4   6      837.98      901.61     15.98 o 
  -2   4   6     1772.97     1756.05     20.62 o 
  -1   4   6     3478.81     3721.94     28.46 o 
   0   4   6       55.31       57.48      4.23 o 
   1   4   6      138.55      118.92      7.14 o 
   2   4   6      501.75      592.09     12.77 o 
   3   4   6      283.05      280.56     11.16 o 
   4   4   6      166.98      154.22     10.01 o 
   5   4   6       59.43       59.18      8.60 o 
   6   4   6       25.10       26.50      8.73 o 
   7   4   6       15.81        0.00     10.06 o 
   8   4   6       56.70       73.95     11.72 o 
   9   4   6       63.75       70.45     12.80 o 
  10   4   6        0.71       -7.64     11.72 o 
 -11   5   6        8.33        0.70     11.78 o 
 -10   5   6       13.17       22.04     11.53 o 
  -9   5   6        2.83       -0.57     10.25 o 
  -8   5   6       59.92       65.99     11.34 o 
  -7   5   6        2.17        6.05      8.85 o 
  -6   5   6       26.03       14.90      8.53 o 
  -5   5   6      363.82      323.36     12.94 o 
  -4   5   6      299.17      295.72     11.67 o 
  -3   5   6      753.89      675.00     15.20 o 
  -2   5   6      142.59      131.21      8.09 o 
  -1   5   6       52.13       71.54      6.37 o 
   0   5   6      232.37      222.07     10.77 o 
   1   5   6       80.76       69.64      6.75 o 
   2   5   6      151.82      162.82      8.99 o 
   3   5   6      467.02      445.72     14.04 o 
   4   5   6        0.11       10.83      6.43 o 
   5   5   6      507.41      478.31     15.95 o 
   6   5   6       14.40       18.72      8.92 o 
   7   5   6       63.94       73.95     11.15 o 
   8   5   6       99.40       79.57     12.55 o 
   9   5   6       10.64       -1.21     12.04 o 
  10   5   6       14.83       12.61     12.99 o 
 -10   6   6       25.92       49.93     12.23 o 
  -9   6   6        1.92       -4.59     10.95 o 
  -8   6   6        0.80       -3.63      9.81 o 
  -7   6   6        0.82       -9.36      9.36 o 
  -6   6   6        2.27        1.27      8.66 o 
  -5   6   6        0.30        7.45      7.07 o 
  -4   6   6      600.38      640.30     16.15 o 
  -3   6   6      579.47      550.80     17.55 o 
  -2   6   6       55.63       48.09      7.64 o 
  -1   6   6       20.11       14.01      6.05 o 
   0   6   6      449.58      434.97     29.19 o 
   1   6   6      477.97      471.92     14.80 o 
   2   6   6      500.51      523.54     15.25 o 
   3   6   6      253.11      248.92     11.79 o 
   4   6   6      229.75      204.27     12.24 o 
   5   6   6      130.20      129.78     12.04 o 
   6   6   6       60.40       56.63     11.91 o 
   7   6   6       13.88       21.40     10.70 o 
   8   6   6        7.58        1.66     11.21 o 
   9   6   6        8.89       13.63     12.67 o 
  10   6   6        0.00        2.74     11.78 o 
 -10   7   6        0.01       13.50     11.72 o 
  -9   7   6        4.08        1.21     11.78 o 
  -8   7   6       54.13       49.94     11.21 o 
  -7   7   6       57.76       69.43     11.53 o 
  -6   7   6        0.10       -8.53      8.66 o 
  -5   7   6       74.76       74.98      9.49 o 
  -4   7   6      136.32      116.41     11.21 o 
  -3   7   6       18.68       24.58      7.45 o 
  -2   7   6        4.88       -1.34      6.75 o 
  -1   7   6        0.75        7.07      5.99 o 
   0   7   6       31.66       36.75      5.11 o 
   1   7   6       22.15       23.63      7.13 o 
   2   7   6       82.99      104.35      9.56 o 
   3   7   6        5.47       12.48      7.96 o 
   4   7   6       56.15       35.86     10.38 o 
   5   7   6      132.22      132.77     12.68 o 
   6   7   6      135.51      113.60     13.38 o 
   7   7   6       19.79       25.54     11.15 o 
   8   7   6       24.72       20.64     12.42 o 
   9   7   6        7.27       30.06     12.04 o 
  -9   8   6        0.97       18.09     11.85 o 
  -8   8   6       60.66       55.29     12.87 o 
  -7   8   6       40.19       51.46     10.57 o 
  -6   8   6        6.72       -2.93     10.13 o 
  -5   8   6        8.08       14.46      8.22 o 
  -4   8   6      241.60      229.88     13.96 o 
  -3   8   6       44.35       45.73      8.98 o 
  -2   8   6        4.56        4.90      7.39 o 
  -1   8   6       71.66       71.73      8.92 o 
   0   8   6       51.01       52.07      6.01 o 
   1   8   6      136.77      108.32     11.02 o 
   2   8   6      106.92       89.70     10.26 o 
   3   8   6      150.16      112.20     12.30 o 
   4   8   6        4.42       -9.04      9.04 o 
   5   8   6       14.17      -10.38     10.38 o 
   6   8   6       23.08       23.95     11.40 o 
   7   8   6        2.05      -11.40     11.40 o 
   8   8   6        0.14        0.00     11.02 o 
   9   8   6       10.28        6.94     13.82 o 
  -9   9   6       38.32       46.94     14.08 o 
  -8   9   6       13.80       22.10     12.87 o 
  -7   9   6       27.25       49.30     11.66 o 
  -6   9   6       12.71       12.87     10.25 o 
  -5   9   6      279.00      278.07     16.38 o 
  -4   9   6       34.79       31.21     11.02 o 
  -3   9   6      166.46      183.06     14.02 o 
  -2   9   6      382.22      338.43     15.75 o 
  -1   9   6       25.39       24.59      8.34 o 
   0   9   6        4.11        7.91      6.15 o 
   1   9   6      163.05      142.15     13.57 o 
   2   9   6      691.47      663.02     21.06 o 
   3   9   6        6.79       11.91     10.19 o 
   4   9   6        1.64        9.74      9.23 o 
   5   9   6       42.53       32.93     11.40 o 
   6   9   6        5.83        5.67     10.64 o 
   7   9   6        2.01        8.60     10.70 o 
   8   9   6        1.30       -4.01     12.86 o 
  -8  10   6       18.75       27.20     13.12 o 
  -7  10   6       15.41       21.40     12.61 o 
  -6  10   6       10.37        5.86     11.08 o 
  -5  10   6       29.20       44.90     10.45 o 
  -4  10   6       87.84       84.28     12.55 o 
  -3  10   6        2.33        5.92      9.94 o 
  -2  10   6       82.95       53.00     12.29 o 
  -1  10   6       19.05       33.76     10.00 o 
   0  10   6      186.93      205.28     16.38 o 
   1  10   6       11.01        8.53     11.40 o 
   2  10   6      122.93      107.79     14.27 o 
   3  10   6       25.52       23.88     11.59 o 
   4  10   6        0.41        0.51     10.38 o 
   5  10   6        6.30       13.76     10.89 o 
   6  10   6        3.23        2.48     10.70 o 
   7  10   6        0.00        9.94     11.65 o 
  -7  11   6        0.01        4.78     12.86 o 
  -6  11   6        0.08        0.00     11.40 o 
  -5  11   6        0.97        2.99     10.83 o 
  -4  11   6       11.47        3.44     11.21 o 
  -3  11   6       20.49        8.22     11.53 o 
  -2  11   6        1.85        4.78     10.19 o 
  -1  11   6        1.73       -2.61     10.51 o 
   0  11   6      171.80      185.45     10.72 o 
   1  11   6      131.90      125.00     14.84 o 
   2  11   6        0.07       19.55     11.40 o 
   3  11   6       40.09       29.36     14.14 o 
   4  11   6       10.79        7.71     12.29 o 
   5  11   6        5.18       -1.91     10.83 o 
   6  11   6        3.25        5.35     11.53 o 
  -6  12   6        2.31       -5.60     13.18 o 
  -5  12   6        1.57       15.22     12.42 o 
  -4  12   6       41.53       25.86     14.71 o 
  -3  12   6        0.18        0.64     12.10 o 
  -2  12   6      104.15      103.20     13.63 o 
  -1  12   6        0.03       -4.08     11.97 o 
   0  12   6        1.20        4.63      7.83 o 
   1  12   6       24.88       25.35     13.31 o 
   2  12   6        1.24      -13.37     13.37 o 
   3  12   6       67.53       89.18     14.40 o 
   4  12   6       27.02       20.83     12.48 o 
   5  12   6        9.91       30.83     12.48 o 
  -4  13   6        8.87       18.09     12.99 o 
  -3  13   6        2.59       14.14     13.06 o 
  -2  13   6       38.79       61.15     13.63 o 
  -1  13   6        5.71       -3.25     12.74 o 
   0  13   6        0.03       14.66     14.23 o 
   1  13   6        6.33       -3.95     13.37 o 
   2  13   6        3.87      -13.82     13.82 o 
   3  13   6        5.61        8.22     12.93 o 
 -11   0   7       80.53       87.08     16.88 o 
  -9   0   7       11.41       13.12      9.87 o 
  -7   0   7        8.49       19.87      8.34 o 
  -5   0   7      725.03      778.37     16.03 o 
  -3   0   7      317.56      275.17      9.19 o 
  -1   0   7    44999.38    49274.82    411.34 o 
   1   0   7        0.16       -0.19      4.20 o 
   3   0   7     2149.18     2380.71     23.49 o 
   5   0   7       33.35       40.32      6.88 o 
   7   0   7      115.91      111.68     12.61 o 
   9   0   7        4.46      -10.25     11.53 o 
  11   0   7        3.21        6.88     11.78 o 
 -12   1   7        5.03       31.84     13.50 o 
 -11   1   7       11.74      -14.08     14.08 o 
 -10   1   7        0.01       16.11     11.72 o 
  -9   1   7       84.05       65.04     12.42 o 
  -8   1   7        2.63        5.54      7.39 o 
  -7   1   7       37.50       49.68      6.94 o 
  -6   1   7      189.78      182.65     10.71 o 
  -5   1   7      105.50       95.76      7.90 o 
  -4   1   7       78.92       75.94      6.75 o 
  -3   1   7     1643.53     1729.30     18.96 o 
  -2   1   7       69.23       69.96      5.48 o 
  -1   1   7     1885.03     1811.56     17.74 o 
   0   1   7        5.32        5.02     11.50 o 
   1   1   7      898.01      875.75     12.68 o 
   2   1   7      797.55      769.01     12.73 o 
   3   1   7      405.49      385.94     12.32 o 
   4   1   7     1068.65     1166.70     18.94 o 
   5   1   7      168.61      176.27     10.26 o 
   6   1   7       24.88       30.32      7.26 o 
   7   1   7      189.25      196.59     11.92 o 
   8   1   7        1.31       -2.36      9.43 o 
   9   1   7        0.52        2.74     10.38 o 
  10   1   7        3.35        6.18     11.85 o 
  11   1   7        2.48        0.00     12.93 o 
 -11   2   7        0.61      -13.06     13.06 o 
 -10   2   7      400.88      452.04     21.10 o 
  -9   2   7      414.40      481.93     19.45 o 
  -8   2   7       16.61       29.62      7.77 o 
  -7   2   7       79.65       78.61      9.49 o 
  -6   2   7      232.66      218.95     11.28 o 
  -5   2   7        3.95       -1.72      5.67 o 
  -4   2   7     1202.65     1282.88     18.51 o 
  -3   2   7      249.99      236.65      9.12 o 
  -2   2   7      224.17      277.08      8.80 o 
  -1   2   7      708.65      740.56     11.83 o 
   0   2   7       22.46       38.19      3.85 o 
   1   2   7     1641.63     1753.00     18.39 o 
   2   2   7      402.78      492.78     10.72 o 
   3   2   7       89.98       95.38      8.22 o 
   4   2   7      176.79      160.61      9.81 o 
   5   2   7       27.99       24.97      6.62 o 
   6   2   7        7.98        4.46      7.39 o 
   7   2   7       38.91       26.31      9.68 o 
   8   2   7       32.90       15.99     10.51 o 
   9   2   7        5.42        4.97     10.83 o 
  10   2   7       39.46       37.96     12.42 o 
  11   2   7       26.35       21.72     14.65 o 
 -11   3   7        1.84       -2.61     12.74 o 
 -10   3   7        0.44      -10.95     12.48 o 
  -9   3   7        1.68        1.02     11.21 o 
  -8   3   7        4.97        7.64      9.17 o 
  -7   3   7       30.78       30.32      8.22 o 
  -6   3   7        6.35       16.18      6.50 o 
  -5   3   7      149.60      180.08     10.00 o 
  -4   3   7      345.52      349.97     11.80 o 
  -3   3   7      771.13      799.79     14.45 o 
  -2   3   7     1098.54     1096.74     15.63 o 
  -1   3   7     1078.21     1253.64     16.21 o 
   0   3   7      415.40      467.77      7.47 o 
   1   3   7      434.61      500.02     10.85 o 
   2   3   7      578.61      605.52     12.77 o 
   3   3   7     1989.04     2084.30     23.90 o 
   4   3   7       62.04       66.95      7.58 o 
   5   3   7        2.66        3.69      6.43 o 
   6   3   7       55.88       57.26      9.30 o 
   7   3   7      609.20      659.67     20.93 o 
   8   3   7       37.88       19.94     12.04 o 
   9   3   7        5.81        7.32     11.08 o 
  10   3   7        0.00       -2.55     12.16 o 
 -11   4   7        0.30        0.64     11.46 o 
 -10   4   7        0.00       -2.36     11.34 o 
  -9   4   7        2.59       -1.59     10.95 o 
  -8   4   7       49.47       50.57     11.97 o 
  -7   4   7       53.97       88.99      9.36 o 
  -6   4   7       34.93       36.11      7.83 o 
  -5   4   7       84.38       76.07      8.86 o 
  -4   4   7     1558.53     1519.29     21.92 o 
  -3   4   7      168.96      176.54      9.05 o 
  -2   4   7     2021.85     2011.72     22.63 o 
  -1   4   7      142.92      169.72      8.60 o 
   0   4   7        2.27       -1.85      3.28 o 
   1   4   7      273.35      234.80      9.31 o 
   2   4   7       88.56       68.87      6.82 o 
   3   4   7      614.50      638.20     15.58 o 
   4   4   7       50.44       56.06      7.96 o 
   5   4   7       51.22       57.39      7.90 o 
   6   4   7      679.37      628.09     19.59 o 
   7   4   7      272.07      279.35     16.00 o 
   8   4   7       25.49       18.60     11.27 o 
   9   4   7        0.69       -8.73     11.08 o 
  10   4   7       31.63       61.40     12.99 o 
 -11   5   7        0.20       11.02     12.16 o 
 -10   5   7        0.96       20.38     11.21 o 
  -9   5   7       37.39       44.78     12.61 o 
  -8   5   7       24.83        5.41     11.53 o 
  -7   5   7      159.20      154.51     11.79 o 
  -6   5   7      216.62      208.97     12.68 o 
  -5   5   7        4.85        9.11      7.13 o 
  -4   5   7       63.02       73.32      8.54 o 
  -3   5   7       36.59       26.94      6.62 o 
  -2   5   7      231.75      235.43     10.20 o 
  -1   5   7      329.52      350.85     11.54 o 
   0   5   7      261.25      257.23      7.21 o 
   1   5   7       35.62       28.79      6.05 o 
   2   5   7        0.01        0.57      6.31 o 
   3   5   7       18.82       12.67      7.26 o 
   4   5   7      370.47      322.22     13.71 o 
   5   5   7       20.23       16.05      8.28 o 
   6   5   7      563.57      546.50     19.65 o 
   7   5   7        4.54      -10.19     10.19 o 
   8   5   7        6.50       -0.57     11.21 o 
   9   5   7        1.61       20.00     10.64 o 
  10   5   7        0.10      -11.15     11.15 o 
 -10   6   7        0.04      -12.80     12.80 o 
  -9   6   7        3.00        8.15     10.51 o 
  -8   6   7        2.50        1.02     10.19 o 
  -7   6   7       10.40       -4.71     10.45 o 
  -6   6   7       73.88       59.50     11.15 o 
  -5   6   7       60.36       61.09      9.05 o 
  -4   6   7      209.01      213.89     11.92 o 
  -3   6   7      142.09      141.39     10.07 o 
  -2   6   7      124.46      133.55      9.24 o 
  -1   6   7        8.83        6.18      6.11 o 
   0   6   7       32.71       30.50      4.64 o 
   1   6   7       27.18       33.06      6.75 o 
   2   6   7        4.02       -3.50      6.31 o 
   3   6   7        0.91       -6.18      7.01 o 
   4   6   7       82.31       83.20     10.00 o 
   5   6   7       32.41       38.92      9.87 o 
   6   6   7      251.39      244.15     15.23 o 
   7   6   7        2.80       20.95      9.74 o 
   8   6   7       24.98       21.08     12.17 o 
   9   6   7        0.47        3.82     11.27 o 
  10   6   7        5.54       -4.20     12.93 o 
 -10   7   7        0.48       -0.70     12.36 o 
  -9   7   7        3.27       -3.69     11.46 o 
  -8   7   7       40.21       50.06     11.97 o 
  -7   7   7        7.66       -2.04     10.00 o 
  -6   7   7        7.82       -5.48      8.92 o 
  -5   7   7       22.26       56.94      9.04 o 
  -4   7   7      613.24      612.18     18.57 o 
  -3   7   7       30.65       24.20      8.98 o 
  -2   7   7       80.89       84.22      8.35 o 
  -1   7   7       17.61       29.11      6.94 o 
   0   7   7       10.62        1.02      8.85 o 
   1   7   7       56.83       43.70      9.30 o 
   2   7   7       42.31       33.57      8.54 o 
   3   7   7      751.13      777.67     20.11 o 
   4   7   7        0.77       -9.11      9.11 o 
   5   7   7       64.51       49.05     11.53 o 
   6   7   7      112.07      101.42     13.70 o 
   7   7   7       43.31       50.19     13.06 o 
   8   7   7       44.05       57.90     11.85 o 
   9   7   7       65.25       72.68     14.71 o 
  -9   8   7        4.49       22.23     11.85 o 
  -8   8   7       16.76       15.48     12.29 o 
  -7   8   7        4.81        9.81     10.51 o 
  -6   8   7       33.84       16.43     10.83 o 
  -5   8   7      223.37      176.71     14.59 o 
  -4   8   7     1124.09     1129.32     25.43 o 
  -3   8   7       15.77        8.92      8.98 o 
  -2   8   7       32.42       34.52      8.47 o 
  -1   8   7       64.69       73.89      8.73 o 
   0   8   7       22.25       31.28      6.43 o 
   1   8   7      552.07      626.74     18.76 o 
   2   8   7      105.07      127.80     11.34 o 
   3   8   7       65.10       71.98     11.53 o 
   4   8   7      101.03      115.18     11.15 o 
   5   8   7       55.26       37.26     11.78 o 
   6   8   7       75.27       75.36     12.42 o 
   7   8   7       38.62       49.68     11.02 o 
   8   8   7        7.62       13.50     11.27 o 
   9   8   7       12.45       -5.67     15.41 o 
  -9   9   7        3.88        4.90     12.67 o 
  -8   9   7        1.96        4.46     11.40 o 
  -7   9   7        7.50       17.64     10.70 o 
  -6   9   7        5.16       14.14     10.06 o 
  -5   9   7       55.01       59.68     12.74 o 
  -4   9   7        0.01        5.22      9.74 o 
  -3   9   7      156.00      161.26     13.44 o 
  -2   9   7       70.18       66.18     10.26 o 
  -1   9   7       13.19       22.61      7.96 o 
   0   9   7        0.30       -2.41      6.32 o 
   1   9   7      211.95      230.94     14.27 o 
   2   9   7      123.44       94.93     12.93 o 
   3   9   7      161.52      178.15     13.95 o 
   4   9   7        0.16        2.48     10.76 o 
   5   9   7        6.31       19.81     10.44 o 
   6   9   7        0.41       -4.08     10.76 o 
   7   9   7        1.28       11.34     11.53 o 
   8   9   7        5.83      -12.67     12.67 o 
  -8  10   7       10.74       26.81     14.14 o 
  -7  10   7        0.43      -11.65     11.65 o 
  -6  10   7        7.33        7.71     10.57 o 
  -5  10   7        0.60        0.57     10.38 o 
  -4  10   7        0.01        2.61     10.38 o 
  -3  10   7        5.64        4.52     10.13 o 
  -2  10   7      195.58      206.58     14.40 o 
  -1  10   7       30.65       28.73     11.08 o 
   0  10   7      651.76      683.25     16.17 o 
   1  10   7       92.20      103.26     13.63 o 
   2  10   7       38.14       52.93     12.17 o 
   3  10   7      115.76      102.06     13.19 o 
   4  10   7        0.06       -3.31     10.00 o 
   5  10   7        0.07        7.58     10.76 o 
   6  10   7        1.33        6.88     11.78 o 
   7  10   7        8.94        8.79     12.55 o 
  -7  11   7        4.49       -9.68     12.61 o 
  -6  11   7        4.95       -3.88     11.85 o 
  -5  11   7        8.55       -0.64     10.95 o 
  -4  11   7        2.75       22.04     10.70 o 
  -3  11   7        4.73        1.66     10.57 o 
  -2  11   7        1.71        6.50     11.21 o 
  -1  11   7        3.66       26.75     10.89 o 
   0  11   7        2.45        8.21     16.56 o 
   1  11   7       10.40       21.59     11.59 o 
   2  11   7      124.89      145.89     15.23 o 
   3  11   7       20.87       38.02     12.23 o 
   4  11   7        3.25        9.04     11.91 o 
   5  11   7        0.01       18.53     10.95 o 
   6  11   7        4.06      -13.31     13.31 o 
  -6  12   7       12.07        3.50     13.57 o 
  -5  12   7        0.01      -12.23     12.23 o 
  -4  12   7        9.13       12.16     11.85 o 
  -3  12   7        0.14       22.23     11.65 o 
  -2  12   7       14.26        9.62     12.29 o 
  -1  12   7        9.68       21.40     11.53 o 
   0  12   7       53.46       74.81      9.32 o 
   1  12   7        2.47       -1.21     12.10 o 
   2  12   7       89.87      117.91     15.99 o 
   3  12   7       49.31       60.96     14.01 o 
   4  12   7        8.80       28.47     12.36 o 
   5  12   7        0.02       -6.31     12.36 o 
  -4  13   7        0.05        0.70     13.12 o 
  -3  13   7       64.29       64.78     15.29 o 
  -2  13   7        0.03       16.69     12.55 o 
  -1  13   7       15.24        9.87     13.82 o 
   0  13   7       15.23       23.71     16.78 o 
   1  13   7       31.47       42.55     14.78 o 
   2  13   7        6.50       16.94     14.01 o 
   3  13   7       12.80       32.86     13.69 o 
 -10   0   8       98.29      103.26     14.65 o 
  -8   0   8        0.64       20.38      7.58 o 
  -6   0   8       18.74       12.10      8.53 o 
  -4   0   8      987.46     1059.91     16.82 o 
  -2   0   8      538.33      554.20     11.56 o 
   0   0   8     6454.14     6423.06    229.71 o 
   2   0   8      700.96      762.82     13.61 o 
   4   0   8     1086.41     1174.49     19.19 o 
   6   0   8      422.16      420.90     15.56 o 
   8   0   8       18.28       32.35     11.53 o 
  10   0   8       12.39       20.13     11.66 o 
 -11   1   8       22.57       13.38     14.65 o 
 -10   1   8        0.53       15.79     12.74 o 
  -9   1   8       18.56       35.28      9.87 o 
  -8   1   8        2.04        6.56      8.02 o 
  -7   1   8       94.71       96.39     10.13 o 
  -6   1   8      137.77      151.27      9.88 o 
  -5   1   8      405.88      415.72     13.33 o 
  -4   1   8     3462.07     3599.52     30.91 o 
  -3   1   8        7.89        0.19      5.10 o 
  -2   1   8        0.27       12.10      3.82 o 
  -1   1   8      499.19      537.86     10.99 o 
   0   1   8     1144.06     1288.23     11.13 o 
   1   1   8     1657.09     1701.60     18.51 o 
   2   1   8        0.83       -1.08      4.20 o 
   3   1   8       38.72       33.82      6.12 o 
   4   1   8      580.05      592.90     16.34 o 
   5   1   8       38.96       26.88      7.52 o 
   6   1   8       80.37       61.54      9.68 o 
   7   1   8      159.18      196.31     12.55 o 
   8   1   8      102.50       90.21     12.23 o 
   9   1   8        0.31        8.41     10.57 o 
  10   1   8        0.16        6.31     12.23 o 
  11   1   8        3.99       -0.70     13.63 o 
 -11   2   8       26.45       33.50     14.01 o 
 -10   2   8       81.45      117.78     14.78 o 
  -9   2   8       79.29       94.98     13.70 o 
  -8   2   8        8.33       11.53      8.34 o 
  -7   2   8        2.84       -7.13      7.13 o 
  -6   2   8      150.75      136.74     10.07 o 
  -5   2   8       61.78       55.36      7.33 o 
  -4   2   8       32.15       33.06      6.31 o 
  -3   2   8      205.68      220.51      8.86 o 
  -2   2   8      906.56      871.35     14.14 o 
  -1   2   8      350.91      356.21      9.19 o 
   0   2   8      138.68      136.41      4.86 o 
   1   2   8      673.98      716.64     12.72 o 
   2   2   8      467.44      493.94     11.62 o 
   3   2   8        5.36        5.86      4.90 o 
   4   2   8       57.75       46.88      7.58 o 
   5   2   8       28.77       22.93      7.13 o 
   6   2   8       16.59       18.92      8.22 o 
   7   2   8      202.41      188.62     13.25 o 
   8   2   8        0.81        1.97     10.06 o 
   9   2   8       25.53       24.39     12.48 o 
  10   2   8        5.56        8.92     11.21 o 
 -11   3   8        2.64        0.64     12.36 o 
 -10   3   8        0.05       -6.43     11.53 o 
  -9   3   8      136.95      146.79     14.59 o 
  -8   3   8       25.09       17.39      9.87 o 
  -7   3   8        2.57       -1.59      7.96 o 
  -6   3   8      168.23      128.59     10.77 o 
  -5   3   8       91.70      103.34      8.35 o 
  -4   3   8      199.60      184.33     10.07 o 
  -3   3   8       86.34       87.29      7.45 o 
  -2   3   8      218.41      217.28      9.18 o 
  -1   3   8       23.00       14.71      5.03 o 
   0   3   8     2092.03     2267.58     15.86 o 
   1   3   8      108.08      126.87      7.46 o 
   2   3   8       49.76       45.10      5.92 o 
   3   3   8       17.89       22.10      6.11 o 
   4   3   8        0.08        7.39      5.99 o 
   5   3   8      105.38      107.29      9.49 o 
   6   3   8       17.65        9.62      8.53 o 
   7   3   8      278.39      285.92     16.70 o 
   8   3   8      166.56      196.43     14.59 o 
   9   3   8        0.58       -8.09     11.21 o 
  10   3   8        1.96       13.69     12.23 o 
 -11   4   8        2.18        8.09     11.08 o 
 -10   4   8        0.75       -5.41     11.27 o 
  -9   4   8       10.65        2.67     11.21 o 
  -8   4   8      228.98      185.25     15.29 o 
  -7   4   8       95.06       75.81     10.45 o 
  -6   4   8       25.71       37.20      8.03 o 
  -5   4   8        2.18        8.34      6.62 o 
  -4   4   8      307.11      328.95     13.77 o 
  -3   4   8      536.56      554.61     14.04 o 
  -2   4   8      161.70      166.15      8.80 o 
  -1   4   8       10.52        9.81      5.67 o 
   0   4   8       56.83       79.65      8.12 o 
   1   4   8      136.50      148.86      8.48 o 
   2   4   8      177.20      143.21      9.37 o 
   3   4   8       77.14       72.88      8.03 o 
   4   4   8       34.24       32.74      8.09 o 
   5   4   8      141.83      141.20     10.96 o 
   6   4   8        0.14        8.79     10.19 o 
   7   4   8      246.10      191.32     15.42 o 
   8   4   8       37.47       62.29     12.23 o 
   9   4   8        6.37      -13.69     13.69 o 
  10   4   8        0.01       10.70     11.34 o 
 -11   5   8        4.36       -7.01     12.93 o 
 -10   5   8       16.59        3.76     12.16 o 
  -9   5   8       29.75       22.99     11.34 o 
  -8   5   8       42.52       40.13     10.57 o 
  -7   5   8       32.36       12.99     10.45 o 
  -6   5   8       11.44       18.09      8.22 o 
  -5   5   8       99.83       95.63     10.13 o 
  -4   5   8      461.06      551.54     16.20 o 
  -3   5   8        3.28        8.98      6.88 o 
  -2   5   8        8.74       11.53      5.80 o 
  -1   5   8       23.69       17.96      5.67 o 
   0   5   8      212.24      245.81      7.23 o 
   1   5   8      128.39      171.41      8.67 o 
   2   5   8       47.00       51.91      6.56 o 
   3   5   8      311.31      320.07     12.88 o 
   4   5   8       92.90       96.71      9.94 o 
   5   5   8      103.93       96.77     10.51 o 
   6   5   8        4.34        0.00     10.19 o 
   7   5   8        0.06        2.48     10.19 o 
   8   5   8      134.93      126.84     14.91 o 
   9   5   8        0.81       -5.60     12.23 o 
  10   5   8        1.53        1.40     12.16 o 
 -10   6   8        4.94        9.81     11.72 o 
  -9   6   8       15.44       -4.71     11.21 o 
  -8   6   8        4.87        6.37     10.32 o 
  -7   6   8       27.94       36.37     10.06 o 
  -6   6   8      194.58      194.16     13.70 o 
  -5   6   8       55.61       43.57     10.06 o 
  -4   6   8      244.67      269.10     13.07 o 
  -3   6   8     2195.53     2406.64     29.71 o 
  -2   6   8      493.85      508.05     14.87 o 
  -1   6   8       32.74       38.15      7.13 o 
   0   6   8        0.93        8.42      7.20 o 
   1   6   8       31.11       25.29      7.32 o 
   2   6   8       11.46       20.32      7.32 o 
   3   6   8      122.41      101.30      9.75 o 
   4   6   8       24.19       22.23      8.85 o 
   5   6   8        6.19       -0.45      9.30 o 
   6   6   8      107.78       76.89     12.87 o 
   7   6   8        5.79        5.80     10.95 o 
   8   6   8        0.40       -8.79     11.15 o 
   9   6   8        0.10        7.77     11.59 o 
 -10   7   8        0.70       18.53     11.72 o 
  -9   7   8        2.20        9.36     11.46 o 
  -8   7   8       48.62       41.21     12.74 o 
  -7   7   8       15.84       27.71     10.64 o 
  -6   7   8       19.88        8.85     10.32 o 
  -5   7   8      700.26      676.45     20.17 o 
  -4   7   8      120.22      116.91     11.53 o 
  -3   7   8       43.69       28.34      8.79 o 
  -2   7   8       30.05       22.48      7.52 o 
  -1   7   8       51.71       50.77      8.03 o 
   0   7   8        7.40        7.63      4.82 o 
   1   7   8       22.85       15.29      8.09 o 
   2   7   8       37.86       40.13      8.54 o 
   3   7   8       69.41       78.29      9.94 o 
   4   7   8      176.01      168.98     13.06 o 
   5   7   8      153.81      151.07     13.51 o 
   6   7   8      221.57      241.58     16.38 o 
   7   7   8        2.06       15.16     10.51 o 
   8   7   8        3.80        5.54     12.10 o 
   9   7   8       18.39       29.36     14.90 o 
  -9   8   8        4.92        7.26     12.86 o 
  -8   8   8        0.08        6.62     11.97 o 
  -7   8   8        9.54        7.20     10.83 o 
  -6   8   8      119.66      135.70     13.70 o 
  -5   8   8       73.39       75.74     12.99 o 
  -4   8   8       97.10      115.62     13.25 o 
  -3   8   8        9.23        3.76      9.30 o 
  -2   8   8       16.28        8.79      8.15 o 
  -1   8   8        0.10        0.38      7.90 o 
   0   8   8      154.83      152.87     11.37 o 
   1   8   8        1.17        2.80      9.36 o 
   2   8   8      210.38      206.86     13.38 o 
   3   8   8      352.22      357.71     16.38 o 
   4   8   8       61.70       27.14     12.23 o 
   5   8   8      129.25      139.90     14.08 o 
   6   8   8       36.77       34.01     12.04 o 
   7   8   8       31.61       10.19     12.93 o 
   8   8   8       45.81       49.24     14.01 o 
  -9   9   8       21.02       27.45     13.44 o 
  -8   9   8       18.37       11.02     13.37 o 
  -7   9   8        2.27       25.67     10.64 o 
  -6   9   8        1.07       -6.62     10.64 o 
  -5   9   8        0.02      -10.76     10.76 o 
  -4   9   8       19.60       10.19     10.32 o 
  -3   9   8       58.44       79.11     11.21 o 
  -2   9   8        0.80       -9.23      9.23 o 
  -1   9   8        7.61       -7.45      9.11 o 
   0   9   8        0.08       -8.34      8.34 o 
   1   9   8       99.94      112.44     13.63 o 
   2   9   8       28.21       30.44     11.21 o 
   3   9   8       17.52       11.15     10.76 o 
   4   9   8       20.15        5.16     11.08 o 
   5   9   8       12.24      -11.46     11.46 o 
   6   9   8        0.74       16.62     10.25 o 
   7   9   8        5.49       15.41     11.72 o 
   8   9   8        0.00      -12.93     12.93 o 
  -8  10   8        1.67       -1.40     12.80 o 
  -7  10   8        3.72       30.32     11.59 o 
  -6  10   8       44.93       43.95     13.31 o 
  -5  10   8        9.16       13.57     10.83 o 
  -4  10   8        0.69       -3.76     10.32 o 
  -3  10   8       29.40       18.47     11.59 o 
  -2  10   8       99.63      104.22     12.93 o 
  -1  10   8       16.05        8.85     10.95 o 
   0  10   8      394.10      425.26     18.84 o 
   1  10   8       10.83        7.96     12.67 o 
   2  10   8      155.22      171.64     15.29 o 
   3  10   8       35.40       49.68     11.66 o 
   4  10   8        0.56        0.57     10.44 o 
   5  10   8        4.81        6.62      9.62 o 
   6  10   8        1.05      -11.78     11.78 o 
   7  10   8        6.86       -2.74     11.65 o 
  -7  11   8       18.60       18.85     13.57 o 
  -6  11   8        0.49       -0.64     11.78 o 
  -5  11   8       11.14        9.94     11.66 o 
  -4  11   8       50.33       44.33     12.42 o 
  -3  11   8        5.98      -12.10     12.10 o 
  -2  11   8      103.59      100.27     13.57 o 
  -1  11   8       64.66       64.46     13.69 o 
   0  11   8       13.58       18.39     13.09 o 
   1  11   8        3.26       -2.74     12.10 o 
   2  11   8        6.85        8.53     12.16 o 
   3  11   8       90.28      131.92     13.89 o 
   4  11   8       11.07       -9.23     12.36 o 
   5  11   8        1.27       10.44     11.27 o 
   6  11   8        1.80       -9.04     11.53 o 
  -5  12   8        0.48       -6.11     11.91 o 
  -4  12   8        1.50        0.00     12.10 o 
  -3  12   8        8.38       33.95     12.10 o 
  -2  12   8        1.28       28.21     11.15 o 
  -1  12   8        7.04        0.00     12.36 o 
   0  12   8       20.26       16.67      9.12 o 
   1  12   8       55.11       45.92     14.33 o 
   2  12   8       79.90       77.71     15.92 o 
   3  12   8        0.76        5.16     12.10 o 
   4  12   8        0.38       -8.09     12.29 o 
  -3  13   8        2.25        8.98     12.61 o 
  -2  13   8        0.52      -12.67     12.67 o 
  -1  13   8       20.75        0.64     13.44 o 
   0  13   8       34.08        9.19     21.43 o 
   1  13   8        0.01        9.49     14.65 o 
   2  13   8        7.96        9.68     13.44 o 
 -11   0   9       36.66       55.92     14.90 o 
  -9   0   9        2.82       16.18      9.11 o 
  -7   0   9        0.50       -4.27      6.81 o 
  -5   0   9      164.80      155.94      9.50 o 
  -3   0   9        7.58       -2.29      5.60 o 
  -1   0   9     5107.32     5257.12     33.71 o 
   1   0   9     1840.54     2062.71     21.28 o 
   3   0   9      178.89      197.90      9.94 o 
   5   0   9      108.05      104.29      8.98 o 
   7   0   9      245.24      249.57     14.91 o 
   9   0   9        8.39        5.73     11.40 o 
 -11   1   9       33.24       52.23     15.10 o 
 -10   1   9       51.09       71.66     13.44 o 
  -9   1   9       26.36       20.32     11.08 o 
  -8   1   9        0.08       -7.90      7.90 o 
  -7   1   9        3.44       -7.83      7.83 o 
  -6   1   9       12.50        9.94      6.62 o 
  -5   1   9      233.17      231.65     11.28 o 
  -4   1   9      107.59       97.80      8.28 o 
  -3   1   9     3558.28     3675.59     30.04 o 
  -2   1   9      198.91      211.85      9.05 o 
  -1   1   9      131.07      150.09      7.33 o 
   0   1   9     1192.82     1269.56     11.94 o 
   1   1   9      410.60      422.37     11.17 o 
   2   1   9       35.80       30.51      5.29 o 
   3   1   9      236.90      228.23      9.63 o 
   4   1   9       86.84       83.52      9.24 o 
   5   1   9       23.42       37.01      6.82 o 
   6   1   9      127.40      113.79     10.77 o 
   7   1   9        0.14       17.96      8.53 o 
   8   1   9        2.43        4.59     10.06 o 
   9   1   9       14.92       22.48     10.13 o 
  10   1   9       20.63        1.27     13.25 o 
 -11   2   9        2.25        5.86     12.42 o 
 -10   2   9       74.76       72.04     14.65 o 
  -9   2   9      150.68      160.81     14.27 o 
  -8   2   9       22.17       33.69      9.68 o 
  -7   2   9        0.05       -2.04      7.58 o 
  -6   2   9      363.83      355.68     14.22 o 
  -5   2   9       66.20       61.15      7.58 o 
  -4   2   9       41.21       52.87      6.69 o 
  -3   2   9      966.70     1064.01     17.27 o 
  -2   2   9       25.49       28.47      6.31 o 
  -1   2   9       18.23       10.89      5.10 o 
   0   2   9      275.04      226.92      9.95 o 
   1   2   9      173.18      173.82      8.54 o 
   2   2   9      112.85      126.87      7.90 o 
   3   2   9        0.51       -0.25      5.29 o 
   4   2   9      221.05      207.92     10.39 o 
   5   2   9        7.33       -5.67      6.75 o 
   6   2   9        0.59       -7.71      7.71 o 
   7   2   9       63.11       60.90     11.66 o 
   8   2   9       14.42       18.15     10.76 o 
   9   2   9        1.01       -0.57     10.38 o 
  10   2   9        2.24        1.97     12.48 o 
 -11   3   9       28.21       32.61     13.82 o 
 -10   3   9       13.25       18.41     11.66 o 
  -9   3   9      125.16      131.62     14.33 o 
  -8   3   9        1.33        0.96      9.23 o 
  -7   3   9      248.79      237.73     13.32 o 
  -6   3   9      147.77      132.02     10.83 o 
  -5   3   9       14.54       13.38      7.20 o 
  -4   3   9      331.43      330.46     12.18 o 
  -3   3   9       96.11       74.86      8.22 o 
  -2   3   9      757.77      819.68     15.08 o 
  -1   3   9      972.02     1050.49     16.57 o 
   0   3   9      936.03     1004.60     11.69 o 
   1   3   9      203.37      204.37      8.99 o 
   2   3   9       69.51       73.26      6.63 o 
   3   3   9        2.88        2.36      5.35 o 
   4   3   9      270.58      273.74     12.18 o 
   5   3   9       12.11       24.01      7.39 o 
   6   3   9      171.84      163.76     12.62 o 
   7   3   9        1.16        1.40     11.21 o 
   8   3   9       45.01       61.08     11.21 o 
   9   3   9       39.93       51.34     13.06 o 
  10   3   9        5.40        5.35     11.15 o 
 -11   4   9        8.19       -5.48     12.48 o 
 -10   4   9        0.03        7.32     10.70 o 
  -9   4   9        1.54       15.86     10.00 o 
  -8   4   9       57.93       78.54     11.78 o 
  -7   4   9        5.10       10.44      8.53 o 
  -6   4   9        6.44       -7.52      7.52 o 
  -5   4   9       56.02       58.35      8.09 o 
  -4   4   9      461.12      427.68     14.10 o 
  -3   4   9      126.44      124.00      8.22 o 
  -2   4   9      631.78      668.64     14.43 o 
  -1   4   9      710.18      832.33     15.72 o 
   0   4   9     1834.44     1994.51     16.70 o 
   1   4   9       11.82       12.87      5.67 o 
   2   4   9     1196.44     1273.36     20.60 o 
   3   4   9      173.84      161.68      9.81 o 
   4   4   9       18.48       28.98      7.07 o 
   5   4   9      155.71      147.76     11.09 o 
   6   4   9        3.05        4.39     10.57 o 
   7   4   9      383.64      402.40     19.32 o 
   8   4   9        0.04        2.74     11.65 o 
   9   4   9       10.33        1.21     12.10 o 
  10   4   9        8.80       20.57     11.66 o 
 -11   5   9        0.80       -8.47     12.86 o 
 -10   5   9        1.89       -0.64     11.21 o 
  -9   5   9       10.36        7.39     11.27 o 
  -8   5   9       24.51       35.35     10.76 o 
  -7   5   9      141.05      148.45     12.81 o 
  -6   5   9      232.33      203.11     12.81 o 
  -5   5   9       49.40       41.08      8.98 o 
  -4   5   9        5.53       14.97      7.01 o 
  -3   5   9       50.56       59.88      7.77 o 
  -2   5   9      130.38      122.09      8.60 o 
  -1   5   9       17.19       23.12      6.56 o 
   0   5   9      372.93      398.01     10.05 o 
   1   5   9        8.17       -6.24      7.20 o 
   2   5   9      340.54      344.21     13.65 o 
   3   5   9       85.01       72.88      9.24 o 
   4   5   9       20.63        7.90      8.85 o 
   5   5   9        5.19       -1.27      8.53 o 
   6   5   9      115.27      120.98     13.12 o 
   7   5   9      151.78      151.25     14.40 o 
   8   5   9        1.86      -12.67     12.67 o 
   9   5   9        3.14       15.29     11.08 o 
  10   5   9        3.54       -2.87     13.25 o 
 -10   6   9        0.01       -8.60     11.91 o 
  -9   6   9       12.89       22.16     12.23 o 
  -8   6   9       11.19       -1.08     11.27 o 
  -7   6   9        3.41      -10.44     10.44 o 
  -6   6   9       38.77       26.18     10.51 o 
  -5   6   9      447.36      433.72     16.71 o 
  -4   6   9       18.70       20.89      8.73 o 
  -3   6   9      249.49      244.38     13.32 o 
  -2   6   9       29.42       22.23      7.58 o 
  -1   6   9        2.07       -6.43      6.43 o 
   0   6   9        1.51       -1.44     10.19 o 
   1   6   9        4.66       -6.94      6.94 o 
   2   6   9      636.30      655.47     18.25 o 
   3   6   9       43.94       55.03      8.79 o 
   4   6   9      918.93      854.61     21.97 o 
   5   6   9      260.98      248.37     15.55 o 
   6   6   9      201.36      201.49     15.10 o 
   7   6   9       11.08        4.90     11.72 o 
   8   6   9        0.11      -12.04     12.42 o 
   9   6   9        9.40       18.66     12.74 o 
 -10   7   9        2.42        6.94     12.93 o 
  -9   7   9       14.62       15.16     13.06 o 
  -8   7   9       13.15       39.11     11.72 o 
  -7   7   9       81.63      108.42     12.10 o 
  -6   7   9       28.50       28.28     10.57 o 
  -5   7   9       95.25       86.96     12.55 o 
  -4   7   9        1.88       -4.90     10.00 o 
  -3   7   9       33.94       27.83      8.85 o 
  -2   7   9       19.07       20.38      7.32 o 
  -1   7   9        0.04       -3.63      6.69 o 
   0   7   9      138.31      129.38      7.21 o 
   1   7   9      258.27      263.44     13.58 o 
   2   7   9       65.03       57.78      9.75 o 
   3   7   9        5.79        9.49      9.04 o 
   4   7   9      189.33      211.75     14.21 o 
   5   7   9      160.68      160.69     14.08 o 
   6   7   9      288.15      294.13     17.72 o 
   7   7   9       11.34       12.67     11.78 o 
   8   7   9       45.24       25.41     13.06 o 
   9   7   9       30.41       40.57     14.39 o 
  -9   8   9       29.14       24.84     13.88 o 
  -8   8   9       32.24       47.90     11.53 o 
  -7   8   9       28.62        7.90     11.66 o 
  -6   8   9        0.84       24.90     10.32 o 
  -5   8   9      213.69      209.84     14.91 o 
  -4   8   9        1.04        7.26      9.74 o 
  -3   8   9      478.94      469.71     17.86 o 
  -2   8   9       10.40        5.80      8.34 o 
  -1   8   9        1.31       -3.63      7.90 o 
   0   8   9        1.76        1.95      6.91 o 
   1   8   9       36.43       40.19     10.13 o 
   2   8   9       97.12       98.42     11.15 o 
   3   8   9        3.00        8.60      9.74 o 
   4   8   9      117.33      112.70     12.61 o 
   5   8   9       52.26       28.66     12.36 o 
   6   8   9        4.71        8.47     11.02 o 
   7   8   9       18.94       32.67     12.80 o 
   8   8   9        1.31        5.41     13.25 o 
  -8   9   9        0.52        4.59     11.65 o 
  -7   9   9       14.36       17.01     11.02 o 
  -6   9   9        8.65        0.00     11.21 o 
  -5   9   9       14.12        5.29     12.42 o 
  -4   9   9        7.33        4.97     10.51 o 
  -3   9   9       46.24       67.07     11.15 o 
  -2   9   9       36.47       37.77      9.75 o 
  -1   9   9        1.60        9.94      8.60 o 
   0   9   9       22.99       26.49      7.86 o 
   1   9   9      104.98      120.79     13.51 o 
   2   9   9       64.99       58.60     11.85 o 
   3   9   9       50.53       61.85     12.17 o 
   4   9   9       18.31       12.67     11.72 o 
   5   9   9       17.59       25.99     10.95 o 
   6   9   9        0.08       -7.90     10.44 o 
   7   9   9       16.84        3.31     14.08 o 
  -8  10   9        3.54       16.24     12.67 o 
  -7  10   9       11.25        0.00     12.55 o 
  -6  10   9       37.70       45.35     12.67 o 
  -5  10   9        1.31        6.37     10.25 o 
  -4  10   9       33.31       29.62     11.40 o 
  -3  10   9        0.18       -1.08     10.51 o 
  -2  10   9        5.43        4.08     11.08 o 
  -1  10   9       74.81       76.18     13.38 o 
   0  10   9      195.36      236.54     12.81 o 
   1  10   9      136.46      127.48     15.86 o 
   2  10   9        0.48       -2.10     11.08 o 
   3  10   9        0.08        9.36     10.64 o 
   4  10   9        7.93       20.25     10.89 o 
   5  10   9        1.00       -0.64     11.08 o 
   6  10   9        5.30        7.26     11.15 o 
   7  10   9       29.83       65.09     14.33 o 
  -7  11   9        7.18       15.60     13.44 o 
  -6  11   9        5.89        8.66     11.46 o 
  -5  11   9        0.29       -9.49     11.72 o 
  -4  11   9        5.10        1.78     11.46 o 
  -3  11   9        0.44       10.44     11.21 o 
  -2  11   9       18.09       22.67     11.02 o 
  -1  11   9       15.18       14.52     11.59 o 
   0  11   9       89.77      106.34     31.91 o 
   1  11   9        0.30       -9.62     12.29 o 
   2  11   9        7.87       12.80     12.80 o 
   3  11   9       28.87       35.03     12.61 o 
   4  11   9        0.30        8.22     11.59 o 
   5  11   9       14.56       24.71     11.46 o 
  -5  12   9        0.15      -13.69     13.69 o 
  -4  12   9       18.17       15.86     12.87 o 
  -3  12   9        0.01      -10.89     12.29 o 
  -2  12   9        0.04       -3.76     11.78 o 
  -1  12   9       16.61       22.29     13.25 o 
   0  12   9        0.32       -9.03      9.03 o 
   1  12   9       95.11      111.54     16.24 o 
   2  12   9       10.04       12.80     13.18 o 
   3  12   9        9.15       11.27     14.20 o 
   4  12   9        0.36      -11.08     12.74 o 
  -3  13   9        0.22       -4.20     12.80 o 
  -2  13   9        0.03      -11.72     12.99 o 
  -1  13   9        4.80        9.55     12.55 o 
   0  13   9        0.19       10.78     11.94 o 
   1  13   9       29.56        0.00     15.48 o 
   2  13   9        0.53      -15.54     15.54 o 
 -10   0  10      124.96      130.85     16.56 o 
  -8   0  10        0.10        0.89      7.45 o 
  -6   0  10      100.35      101.30      9.30 o 
  -4   0  10     2225.86     2302.48     26.22 o 
  -2   0  10     1341.47     1380.24     18.78 o 
   0   0  10     3998.32     3571.60     28.70 o 
   2   0  10       26.44       24.59      5.73 o 
   4   0  10      389.64      422.97     14.60 o 
   6   0  10        5.68       15.22      7.96 o 
   8   0  10      178.63      211.15     15.87 o 
  10   0  10        2.30        5.99     12.48 o 
 -11   1  10        0.01      -11.78     14.78 o 
 -10   1  10        7.54        7.58     12.48 o 
  -9   1  10        0.10      -10.32     10.32 o 
  -8   1  10        1.02        2.29      7.96 o 
  -7   1  10        7.04       16.62      7.39 o 
  -6   1  10       60.50       63.06      8.66 o 
  -5   1  10       15.13       12.99      6.94 o 
  -4   1  10       21.31       29.81      6.37 o 
  -3   1  10     1105.62     1053.52     18.05 o 
  -2   1  10     2868.38     2861.17     26.72 o 
  -1   1  10      383.56      364.15     10.08 o 
   0   1  10       24.50       14.30      4.17 o 
   1   1  10      409.98      411.76     11.93 o 
   2   1  10       16.91       25.22      5.03 o 
   3   1  10        0.17       -1.72      5.86 o 
   4   1  10      322.39      358.15     13.07 o 
   5   1  10       86.39       80.08      9.56 o 
   6   1  10      196.53      200.99     12.49 o 
   7   1  10       18.93       36.11      9.87 o 
   8   1  10       14.16       20.64     10.51 o 
   9   1  10        0.79        5.35     10.64 o 
  10   1  10        3.12        4.01     13.18 o 
 -11   2  10       45.39       62.99     14.27 o 
 -10   2  10        9.50       -2.99     12.99 o 
  -9   2  10       59.23       52.68     11.85 o 
  -8   2  10       14.80       26.62      9.49 o 
  -7   2  10        3.18        7.07      7.77 o 
  -6   2  10      227.25      266.73     12.68 o 
  -5   2  10      111.59      101.37      8.86 o 
  -4   2  10       87.46       71.93      7.84 o 
  -3   2  10      342.99      349.13     11.80 o 
  -2   2  10      471.89      530.57     12.96 o 
  -1   2  10     1798.03     1916.30     21.96 o 
   0   2  10      418.35      385.49     12.22 o 
   1   2  10       42.99       60.77      6.12 o 
   2   2  10      448.78      456.41     13.34 o 
   3   2  10       96.46      113.47      7.90 o 
   4   2  10      111.52      113.60      9.56 o 
   5   2  10       90.91      105.94      9.24 o 
   6   2  10       15.64       10.57      9.68 o 
   7   2  10       25.02       32.42     10.76 o 
   8   2  10        0.53        8.02     10.95 o 
   9   2  10       16.65        2.42     13.12 o 
  10   2  10        3.34        1.34     13.25 o 
 -11   3  10        1.74        9.49     13.06 o 
 -10   3  10        3.86       15.73     11.21 o 
  -9   3  10        0.77       -2.67     10.76 o 
  -8   3  10       10.91       21.14      9.68 o 
  -7   3  10        1.27        4.27      7.96 o 
  -6   3  10        8.04       -3.82      8.02 o 
  -5   3  10        0.18       -6.62      6.62 o 
  -4   3  10       54.82       37.77      7.13 o 
  -3   3  10        5.64        2.23      5.67 o 
  -2   3  10       21.94       18.66      6.31 o 
  -1   3  10     2723.21     2948.42     28.23 o 
   0   3  10      187.27      173.84      6.40 o 
   1   3  10        6.28       -1.59      5.80 o 
   2   3  10       21.13       26.18      6.43 o 
   3   3  10        8.59       10.00      6.18 o 
   4   3  10       31.65       20.51      7.32 o 
   5   3  10       86.77       92.18      9.68 o 
   6   3  10        6.53        6.56      9.23 o 
   7   3  10      406.90      400.89     18.49 o 
   8   3  10       22.51        4.97     12.04 o 
   9   3  10        0.90       14.14     11.97 o 
  10   3  10        4.70       13.76     11.97 o 
 -11   4  10        3.74       12.48     12.23 o 
 -10   4  10        0.35        1.27     11.34 o 
  -9   4  10       31.70       44.65     11.40 o 
  -8   4  10       75.31       66.50     12.10 o 
  -7   4  10       74.44       46.12     11.02 o 
  -6   4  10        1.72        2.80      7.77 o 
  -5   4  10        1.25       -4.71      7.71 o 
  -4   4  10      173.00      184.11     10.51 o 
  -3   4  10      145.01      155.55      9.62 o 
  -2   4  10       22.34       14.01      6.50 o 
  -1   4  10        5.07       11.91      6.62 o 
   0   4  10      206.88      201.04      9.50 o 
   1   4  10      123.67      121.38      9.11 o 
   2   4  10        8.19        2.48      6.75 o 
   3   4  10       14.49       15.03      7.13 o 
   4   4  10       19.39        9.55      7.71 o 
   5   4  10      318.47      344.37     15.30 o 
   6   4  10      317.37      301.00     16.51 o 
   7   4  10      110.40       80.91     15.16 o 
   8   4  10      124.65      138.69     15.23 o 
   9   4  10       11.07       17.77     11.91 o 
  10   4  10        0.01       28.91     12.93 o 
 -10   5  10        0.01        9.04     12.48 o 
  -9   5  10        1.05       -7.58     11.59 o 
  -8   5  10        0.20        9.94      9.68 o 
  -7   5  10      245.65      231.08     15.49 o 
  -6   5  10      240.50      263.59     13.89 o 
  -5   5  10       50.66       53.57     10.13 o 
  -4   5  10      210.95      210.70     11.66 o 
  -3   5  10       88.66      127.73      9.56 o 
  -2   5  10      178.51      165.57     10.39 o 
  -1   5  10       95.08      117.93      8.28 o 
   0   5  10       59.80       62.64      5.87 o 
   1   5  10      512.29      516.19     15.25 o 
   2   5  10       91.79       83.46      9.11 o 
   3   5  10       64.33       72.87      8.85 o 
   4   5  10        0.27       -4.33      7.90 o 
   5   5  10       13.49       20.83      9.55 o 
   6   5  10      138.76      179.60     14.72 o 
   7   5  10      193.47      182.81     15.87 o 
   8   5  10       19.57       26.62     12.10 o 
   9   5  10       12.49       18.41     12.55 o 
 -10   6  10        1.47      -12.10     12.10 o 
  -9   6  10        8.59       25.60     11.85 o 
  -8   6  10        9.18       18.79     11.08 o 
  -7   6  10       69.31       59.69     12.04 o 
  -6   6  10       24.58       37.96     10.45 o 
  -5   6  10       25.26       42.36     10.83 o 
  -4   6  10      118.69       90.53     10.96 o 
  -3   6  10       59.23       51.09      9.62 o 
  -2   6  10       17.80       12.93      7.77 o 
  -1   6  10        0.15        3.44      6.43 o 
   0   6  10      165.58      162.19     21.06 o 
   1   6  10        0.23       -0.38      7.07 o 
   2   6  10      480.85      454.16     16.71 o 
   3   6  10       31.85       34.97      9.17 o 
   4   6  10      198.71      193.79     13.57 o 
   5   6  10       17.33       12.55     11.46 o 
   6   6  10       27.02       43.82     11.40 o 
   7   6  10        5.60       15.73     10.25 o 
   8   6  10       33.63       39.04     13.31 o 
   9   6  10        4.01       10.95     12.74 o 
 -10   7  10        1.79       -2.80     13.25 o 
  -9   7  10        5.46        4.52     12.55 o 
  -8   7  10       32.84       44.58     12.17 o 
  -7   7  10       32.55       28.41     12.04 o 
  -6   7  10        9.36        8.85      9.81 o 
  -5   7  10      111.19      112.00     12.55 o 
  -4   7  10      394.75      399.52     17.34 o 
  -3   7  10      312.11      277.68     14.47 o 
  -2   7  10       16.06       16.62      7.71 o 
  -1   7  10      224.42      203.88     11.66 o 
   0   7  10       54.33       46.17      6.66 o 
   1   7  10      239.11      217.72     13.07 o 
   2   7  10        0.26        2.42      7.77 o 
   3   7  10       71.42       60.96     10.00 o 
   4   7  10      231.89      234.96     15.04 o 
   5   7  10      188.23      166.62     15.87 o 
   6   7  10        0.45      -12.86     12.86 o 
   7   7  10        0.55      -11.78     11.78 o 
   8   7  10        8.10        2.61     12.99 o 
  -9   8  10       20.89       12.99     13.82 o 
  -8   8  10        3.97        5.03     12.29 o 
  -7   8  10        6.30        7.45     11.15 o 
  -6   8  10      207.28      214.04     15.61 o 
  -5   8  10       34.94        7.96     11.40 o 
  -4   8  10       12.15        2.36     10.32 o 
  -3   8  10      140.16      130.55     12.30 o 
  -2   8  10       22.40       31.78      8.85 o 
  -1   8  10        2.20       -5.48      8.09 o 
   0   8  10      256.09      253.76     12.94 o 
   1   8  10        1.03       -0.89      9.11 o 
   2   8  10        0.62       -3.57      9.55 o 
   3   8  10        3.43        3.31      8.85 o 
   4   8  10       60.27       74.14     11.59 o 
   5   8  10        5.56       13.44     10.70 o 
   6   8  10        0.24       10.51     10.51 o 
   7   8  10        9.71       28.53     10.83 o 
   8   8  10        1.86        8.28     11.85 o 
  -8   9  10        0.03        2.67     12.55 o 
  -7   9  10        2.31        0.00     11.78 o 
  -6   9  10        3.89       -5.80     11.08 o 
  -5   9  10       47.56       47.01     11.15 o 
  -4   9  10       10.88       11.27     11.27 o 
  -3   9  10      280.16      322.11     17.14 o 
  -2   9  10       16.56       20.89      9.74 o 
  -1   9  10       30.47       24.84     10.00 o 
   0   9  10      123.30      119.97      8.92 o 
   1   9  10       25.53       38.66     11.15 o 
   2   9  10        0.77        5.41      9.62 o 
   3   9  10        4.37        0.51     10.25 o 
   4   9  10       31.37       36.56     11.21 o 
   5   9  10        1.72        5.22     11.46 o 
   6   9  10        0.38       14.39     10.83 o 
   7   9  10       12.58        6.75     12.36 o 
  -7  10  10        8.56       21.40     12.16 o 
  -6  10  10        3.19        5.60     11.34 o 
  -5  10  10        7.11       -9.43     11.34 o 
  -4  10  10       11.32       -7.32     11.97 o 
  -3  10  10        7.83        7.01      9.94 o 
  -2  10  10        9.73       10.00     10.89 o 
  -1  10  10      405.62      408.08     19.64 o 
   0  10  10       17.74       35.34     13.28 o 
   1  10  10      507.92      519.90     22.13 o 
   2  10  10       10.71        3.25     12.55 o 
   3  10  10        0.42      -10.89     10.89 o 
   4  10  10        2.65       13.69     10.70 o 
   5  10  10        0.02       -1.27     11.53 o 
   6  10  10        0.70       12.16     11.21 o 
  -6  11  10        3.68       15.60     10.64 o 
  -5  11  10        1.36      -11.85     11.85 o 
  -4  11  10       13.46       14.20     10.95 o 
  -3  11  10        1.16      -12.04     12.04 o 
  -2  11  10       21.79        3.50     12.74 o 
  -1  11  10       30.81       37.90     13.95 o 
   0  11  10       13.33        9.63      9.84 o 
   1  11  10      140.53      115.38     17.26 o 
   2  11  10        0.00        8.98     12.36 o 
   3  11  10       13.00       24.20     10.89 o 
   4  11  10        0.03       14.90     11.34 o 
   5  11  10       28.08       41.78     13.44 o 
  -5  12  10        0.73        4.90     13.12 o 
  -4  12  10        9.73       36.43     11.78 o 
  -3  12  10        0.26       18.34     10.44 o 
  -2  12  10        0.05       11.53     10.89 o 
  -1  12  10        0.04        0.00     12.23 o 
   0  12  10       22.37       31.33      9.51 o 
   1  12  10        0.09      -13.95     13.95 o 
   2  12  10       49.88       53.89     15.41 o 
   3  12  10        1.76       -1.34     12.61 o 
   4  12  10        0.09       -8.47     13.63 o 
  -2  13  10        0.19       -6.37     13.50 o 
  -1  13  10        0.47       22.99     11.78 o 
   0  13  10       10.18       11.26     21.97 o 
   1  13  10        2.81       17.64     13.06 o 
 -11   0  11      278.54      285.37     23.20 o 
  -9   0  11       28.78       52.93     10.83 o 
  -7   0  11       28.64       38.92      7.96 o 
  -5   0  11        4.86       -3.31      7.52 o 
  -3   0  11      385.07      382.48     12.69 o 
  -1   0  11      493.36      482.43     14.49 o 
   1   0  11      207.01      243.00     10.39 o 
   3   0  11     1149.37     1162.25     20.40 o 
   5   0  11      114.45      126.34      9.75 o 
   7   0  11       60.09       51.09     11.53 o 
   9   0  11        2.10       18.98     11.27 o 
 -11   1  11        3.65       -8.66     14.97 o 
 -10   1  11        8.26       13.12     12.99 o 
  -9   1  11        1.22       21.78      9.55 o 
  -8   1  11        6.70        3.76      8.98 o 
  -7   1  11       21.80       43.76      8.47 o 
  -6   1  11       52.93       48.67      8.41 o 
  -5   1  11        7.29        1.02      6.88 o 
  -4   1  11      286.77      279.45     12.05 o 
  -3   1  11        1.95        2.48      6.75 o 
  -2   1  11      170.80      139.58      9.88 o 
  -1   1  11      474.00      482.63     12.96 o 
   0   1  11      645.74      696.27     10.05 o 
   1   1  11        0.49       -5.48      5.48 o 
   2   1  11      238.67      285.59     10.84 o 
   3   1  11      320.60      374.74     13.14 o 
   4   1  11        0.79       -7.58      7.58 o 
   5   1  11        0.91       13.57      7.52 o 
   6   1  11      330.91      336.91     15.81 o 
   7   1  11       40.34       51.34     11.40 o 
   8   1  11      119.12      113.21     13.82 o 
   9   1  11        0.33       -6.18     10.89 o 
  10   1  11        2.42      -11.72     12.55 o 
 -11   2  11        5.64       -2.04     14.58 o 
 -10   2  11       46.46       58.03     12.68 o 
  -9   2  11        0.81        9.17     10.13 o 
  -8   2  11        8.25        2.42      9.36 o 
  -7   2  11       64.78       73.00     10.32 o 
  -6   2  11       65.67       60.52      8.85 o 
  -5   2  11        0.61       -4.78      7.01 o 
  -4   2  11       18.47       20.13      6.50 o 
  -3   2  11        0.31        3.95      6.05 o 
  -2   2  11     1348.91     1377.49     20.30 o 
  -1   2  11       27.79       19.36      6.88 o 
   0   2  11       15.19       14.83      4.01 o 
   1   2  11        2.57       -3.76      5.22 o 
   2   2  11        5.10        1.15      6.05 o 
   3   2  11       32.59       37.58      6.94 o 
   4   2  11       14.92        3.89      7.83 o 
   5   2  11       92.08      100.02      9.75 o 
   6   2  11        6.93       11.08      8.79 o 
   7   2  11        5.05        5.48     10.38 o 
   8   2  11      139.42      132.64     15.29 o 
   9   2  11        6.12       -0.64     11.91 o 
  10   2  11        1.75      -13.12     13.12 o 
 -11   3  11        0.27       11.72     12.10 o 
 -10   3  11       11.61        1.85     13.25 o 
  -9   3  11       14.12        7.77     11.34 o 
  -8   3  11      170.20      179.23     14.02 o 
  -7   3  11        6.67       -5.73      8.73 o 
  -6   3  11      285.30      287.93     14.28 o 
  -5   3  11       94.54       94.54      9.30 o 
  -4   3  11        0.16       -3.57      6.11 o 
  -3   3  11       44.86       49.56      7.07 o 
  -2   3  11      540.74      539.32     14.42 o 
  -1   3  11        9.40       14.84      6.50 o 
   0   3  11      578.08      504.09     20.20 o 
   1   3  11        0.69        6.05      5.35 o 
   2   3  11      181.35      213.69     10.83 o 
   3   3  11       10.27       10.70      6.50 o 
   4   3  11        7.12       11.78      7.26 o 
   5   3  11       48.53       38.47      9.75 o 
   6   3  11       15.64       18.28      9.87 o 
   7   3  11       46.59       43.89     13.31 o 
   8   3  11       14.83        7.39     12.04 o 
   9   3  11       36.80       27.96     13.38 o 
  10   3  11        0.19       13.44     12.29 o 
 -11   4  11        3.62        9.87     12.36 o 
 -10   4  11        2.35      -12.16     12.16 o 
  -9   4  11       21.25       11.97     11.97 o 
  -8   4  11       34.85       27.20     12.74 o 
  -7   4  11       75.52       73.06     12.04 o 
  -6   4  11        6.34        9.17      8.41 o 
  -5   4  11      114.74      120.80      9.75 o 
  -4   4  11       34.01       32.61      7.71 o 
  -3   4  11        9.88       19.36      6.88 o 
  -2   4  11        5.28        5.48      5.73 o 
  -1   4  11        3.25       -6.94      6.94 o 
   0   4  11      219.74      275.64     24.48 o 
   1   4  11      694.25      619.42     16.47 o 
   2   4  11      242.78      245.02     11.79 o 
   3   4  11      163.64      137.32     10.64 o 
   4   4  11       52.27       55.16      8.34 o 
   5   4  11      112.29      112.38     12.04 o 
   6   4  11      141.24      159.92     14.21 o 
   7   4  11       50.24       53.95     12.55 o 
   8   4  11       50.44       42.36     13.18 o 
   9   4  11        0.22      -13.37     13.37 o 
 -10   5  11       11.96        1.97     12.04 o 
  -9   5  11        2.37       -3.57     10.83 o 
  -8   5  11       27.89       31.72     11.40 o 
  -7   5  11        7.86       10.70     11.27 o 
  -6   5  11      148.83      147.24     12.87 o 
  -5   5  11      151.80      141.13     11.79 o 
  -4   5  11      233.09      250.67     13.13 o 
  -3   5  11       65.01       66.82      8.54 o 
  -2   5  11       99.70      101.94      8.98 o 
  -1   5  11      131.02      122.21      9.24 o 
   0   5  11      103.31       85.71      7.58 o 
   1   5  11      146.13      123.23      9.81 o 
   2   5  11        3.39        9.23      7.58 o 
   3   5  11        1.50       -4.20      7.90 o 
   4   5  11        2.68       -7.90      8.53 o 
   5   5  11       97.38       83.01     12.36 o 
   6   5  11       45.47       49.49     11.53 o 
   7   5  11        1.14      -12.23     12.23 o 
   8   5  11        5.09       -0.64     11.08 o 
   9   5  11        0.49       18.98     12.36 o 
 -10   6  11        0.08       15.79     11.65 o 
  -9   6  11        9.67       19.93     11.66 o 
  -8   6  11       15.22       17.01     10.95 o 
  -7   6  11       92.96       99.06     12.80 o 
  -6   6  11       18.25       15.09     11.15 o 
  -5   6  11      713.47      661.15     21.44 o 
  -4   6  11       86.59      102.05      9.81 o 
  -3   6  11       12.64        9.17      8.15 o 
  -2   6  11       86.29       86.64      8.98 o 
  -1   6  11      103.62      106.90      9.68 o 
   0   6  11      551.40      529.69     15.12 o 
   1   6  11       34.28       29.62      8.03 o 
   2   6  11       76.63      101.54     10.57 o 
   3   6  11      218.40      188.57     13.32 o 
   4   6  11      124.90      128.88     13.06 o 
   5   6  11       26.53       33.82     11.40 o 
   6   6  11       80.75       60.32     14.33 o 
   7   6  11        0.09       -2.93     11.65 o 
   8   6  11        0.00      -12.42     12.42 o 
   9   6  11        2.82        1.40     12.86 o 
  -9   7  11       28.65       10.51     13.63 o 
  -8   7  11       12.68        8.41     12.04 o 
  -7   7  11        0.40      -11.53     11.53 o 
  -6   7  11       72.36       90.77     12.99 o 
  -5   7  11      417.64      411.63     18.49 o 
  -4   7  11      202.31      221.50     14.72 o 
  -3   7  11       37.91       46.50      9.43 o 
  -2   7  11      123.96      125.77     11.02 o 
  -1   7  11       86.29       89.82      9.75 o 
   0   7  11       86.24       78.41      6.58 o 
   1   7  11       33.49       26.50      8.66 o 
   2   7  11        0.56       -4.27      7.90 o 
   3   7  11        7.40       17.96      8.92 o 
   4   7  11      130.98      168.89     13.57 o 
   5   7  11      104.88       84.98     15.16 o 
   6   7  11       17.26        8.98     12.67 o 
   7   7  11        4.95       12.93     10.89 o 
   8   7  11        0.03      -12.10     13.69 o 
  -9   8  11        3.02       -1.40     12.36 o 
  -8   8  11        3.93       28.72     11.85 o 
  -7   8  11        5.50      -11.34     11.34 o 
  -6   8  11        6.99       13.12     10.44 o 
  -5   8  11       40.74       42.36     12.04 o 
  -4   8  11       77.68       68.92     12.42 o 
  -3   8  11        0.31        0.00      9.62 o 
  -2   8  11       26.79       14.71      9.74 o 
  -1   8  11        2.82        1.34      8.92 o 
   0   8  11       40.10       35.72      7.45 o 
   1   8  11        3.20      -10.00     10.00 o 
   2   8  11        9.43        4.65      9.23 o 
   3   8  11       80.38       88.03     11.40 o 
   4   8  11       45.91       82.61     11.40 o 
   5   8  11       18.67       25.09     11.85 o 
   6   8  11        0.47        1.78     11.21 o 
   7   8  11        0.01        6.56     12.23 o 
  -8   9  11        4.53       17.71     11.85 o 
  -7   9  11       32.98       37.96     13.18 o 
  -6   9  11        6.42        8.85     11.46 o 
  -5   9  11       17.97       22.23     10.57 o 
  -4   9  11        9.48      -11.08     11.59 o 
  -3   9  11      187.65      181.66     15.10 o 
  -2   9  11       34.86       45.73     11.78 o 
  -1   9  11      101.85      111.23     12.42 o 
   0   9  11      103.84      115.61      9.45 o 
   1   9  11      204.84      204.93     15.93 o 
   2   9  11        3.79       -1.53      9.43 o 
   3   9  11        0.97       19.23      9.81 o 
   4   9  11       10.62       18.09     11.59 o 
   5   9  11        1.37       -1.78     10.89 o 
   6   9  11        0.72       -2.61     11.97 o 
   7   9  11        0.35        9.74     13.06 o 
  -7  10  11       15.79      -13.63     15.09 o 
  -6  10  11       37.30       54.39     13.06 o 
  -5  10  11        1.32       11.46     10.70 o 
  -4  10  11        0.02       14.39     10.19 o 
  -3  10  11       17.73       26.69     11.53 o 
  -2  10  11        0.01        6.50     10.76 o 
  -1  10  11       89.99      110.97     14.46 o 
   0  10  11       75.41       70.95     11.56 o 
   1  10  11      111.11      109.57     15.29 o 
   2  10  11       11.29       19.04     11.72 o 
   3  10  11        9.81        9.36     11.78 o 
   4  10  11        0.31      -11.78     11.78 o 
   5  10  11        5.72       -3.25     11.53 o 
   6  10  11        0.00       -8.34     12.86 o 
  -6  11  11        0.36       21.46     12.04 o 
  -5  11  11        4.08       11.85     12.10 o 
  -4  11  11        9.30        5.03     12.10 o 
  -3  11  11        2.49       10.38     11.59 o 
  -2  11  11       17.49       19.68     12.74 o 
  -1  11  11       56.00       21.85     15.61 o 
   0  11  11       43.50       33.03     10.15 o 
   1  11  11        1.66      -13.18     15.86 o 
   2  11  11       28.71       15.35     14.08 o 
   3  11  11        0.45       -2.55     12.04 o 
   4  11  11        5.12       15.99     12.23 o 
   5  11  11        8.30      -13.12     13.12 o 
  -4  12  11        2.59       -4.14     11.85 o 
  -3  12  11        0.28       -3.38     12.10 o 
  -2  12  11        0.01       11.15     11.34 o 
  -1  12  11       33.02       51.34     14.52 o 
   0  12  11        0.29       -9.28     17.23 o 
   1  12  11       69.55       83.70     16.24 o 
   2  12  11        0.01      -12.10     13.12 o 
   3  12  11        6.06        8.34     13.44 o 
 -10   0  12       33.82       55.35     12.29 o 
  -8   0  12        7.86       27.26      9.43 o 
  -6   0  12       29.24       43.95      8.60 o 
  -4   0  12      774.15      802.42     17.69 o 
  -2   0  12     1871.75     2122.61     25.22 o 
   0   0  12      122.45      226.76     13.09 o 
   2   0  12     1595.04     1637.30     23.19 o 
   4   0  12       48.22       57.96      9.24 o 
   6   0  12      123.67       99.07     12.49 o 
   8   0  12       17.79       25.60     11.02 o 
  10   0  12        0.56       -5.67     13.18 o 
 -11   1  12        2.12       -4.08     13.95 o 
 -10   1  12       36.09       21.40     14.01 o 
  -9   1  12       18.04       25.16     10.83 o 
  -8   1  12        9.97        5.86      9.04 o 
  -7   1  12      128.57      122.07     11.72 o 
  -6   1  12       13.93       21.97      8.41 o 
  -5   1  12        1.66        4.27      7.01 o 
  -4   1  12      243.61      246.94     11.92 o 
  -3   1  12      132.74      136.36      9.88 o 
  -2   1  12     3802.64     3910.66     34.01 o 
  -1   1  12      595.19      650.51     14.75 o 
   0   1  12     1156.58     1262.17     18.46 o 
   1   1  12      114.82      101.88      7.58 o 
   2   1  12       52.50       49.94      7.71 o 
   3   1  12        5.90       -2.99      7.71 o 
   4   1  12      758.99      778.96     19.92 o 
   5   1  12       67.64       39.69      9.94 o 
   6   1  12      271.80      266.09     16.19 o 
   7   1  12       72.17       82.81     11.91 o 
   8   1  12        0.28      -11.15     11.15 o 
   9   1  12        1.01       -1.27     12.36 o 
  10   1  12       10.89       21.34     14.46 o 
 -11   2  12        0.01      -14.07     14.07 o 
 -10   2  12       36.74       46.37     12.80 o 
  -9   2  12        0.08       22.16     10.25 o 
  -8   2  12        1.57        5.48      9.49 o 
  -7   2  12       39.13       49.94      9.75 o 
  -6   2  12        5.78        5.60      7.96 o 
  -5   2  12      275.01      263.52     12.75 o 
  -4   2  12        0.18       -0.32      6.94 o 
  -3   2  12       17.94       20.13      6.88 o 
  -2   2  12        5.98       -7.64      7.64 o 
  -1   2  12     1036.93     1090.07     18.87 o 
   0   2  12      327.41      399.87      9.29 o 
   1   2  12        2.89        4.71      5.54 o 
   2   2  12      203.63      227.47     10.96 o 
   3   2  12        2.91        5.48      6.75 o 
   4   2  12        0.16        4.52      7.32 o 
   5   2  12      483.65      476.93     17.41 o 
   6   2  12       28.04       18.15     10.38 o 
   7   2  12       32.60       44.65     11.53 o 
   8   2  12        0.13        4.08     11.27 o 
   9   2  12        0.04      -12.67     12.67 o 
 -11   3  12        3.30       10.51     13.50 o 
 -10   3  12       21.02       32.16     13.18 o 
  -9   3  12        0.77       10.76     10.57 o 
  -8   3  12        5.33       12.23     10.06 o 
  -7   3  12       16.38       11.91      9.43 o 
  -6   3  12      257.16      259.72     14.15 o 
  -5   3  12      104.74       87.34      8.86 o 
  -4   3  12        0.20       -1.72      7.01 o 
  -3   3  12       86.73       70.33      9.43 o 
  -2   3  12       12.00        8.22      6.69 o 
  -1   3  12      108.61      109.40      8.22 o 
   0   3  12        0.42       -4.68      4.68 o 
   1   3  12      141.11      129.16      8.86 o 
   2   3  12       34.99       30.96      8.03 o 
   3   3  12      157.12      188.29     11.47 o 
   4   3  12       25.48       20.32      9.04 o 
   5   3  12        3.97        4.33      8.73 o 
   6   3  12      112.49      117.28     13.44 o 
   7   3  12        6.60       11.15     11.15 o 
   8   3  12        0.56       -1.78     11.21 o 
   9   3  12        3.71       11.21     11.46 o 
 -10   4  12        0.02        5.22     12.04 o 
  -9   4  12        0.04       -9.94     11.21 o 
  -8   4  12       14.26       26.43     11.53 o 
  -7   4  12        7.20        7.20     10.32 o 
  -6   4  12       29.45       26.88     10.19 o 
  -5   4  12       57.32       67.01      9.62 o 
  -4   4  12       47.50       38.79      8.47 o 
  -3   4  12       13.18       15.09      6.75 o 
  -2   4  12        4.76        1.66      5.86 o 
  -1   4  12      779.33      796.16     18.27 o 
   0   4  12       34.00       43.34      6.78 o 
   1   4  12        0.38       -1.34      7.07 o 
   2   4  12      104.34      102.06      9.75 o 
   3   4  12        6.20        8.66      7.20 o 
   4   4  12       87.46       91.54     10.32 o 
   5   4  12      217.39      229.92     14.34 o 
   6   4  12       37.93       42.80     11.40 o 
   7   4  12       28.28       16.50     12.42 o 
   8   4  12        9.98       29.30     12.23 o 
   9   4  12        4.09       33.82     12.42 o 
 -10   5  12        1.25       -6.75     12.04 o 
  -9   5  12        8.36        4.90     11.59 o 
  -8   5  12        7.26       10.51     11.02 o 
  -7   5  12      353.47      370.55     18.10 o 
  -6   5  12       47.59       46.82     11.08 o 
  -5   5  12      409.69      408.34     16.77 o 
  -4   5  12      121.47      130.93     10.58 o 
  -3   5  12      110.21      135.19     10.45 o 
  -2   5  12      257.44      275.17     12.62 o 
  -1   5  12       77.83       78.93      8.98 o 
   0   5  12      156.15      168.54      7.61 o 
   1   5  12      490.36      464.97     15.82 o 
   2   5  12      297.12      317.33     14.41 o 
   3   5  12        8.54        2.04      8.66 o 
   4   5  12       86.15       60.52     10.70 o 
   5   5  12      109.21      102.12     13.06 o 
   6   5  12       33.73       22.93     11.78 o 
   7   5  12        0.04      -11.21     11.21 o 
   8   5  12        1.64        6.94     11.78 o 
   9   5  12        0.01       -5.60     13.12 o 
 -10   6  12        0.54        9.81     12.42 o 
  -9   6  12        1.34       23.56     11.27 o 
  -8   6  12       12.18        8.15     12.36 o 
  -7   6  12        6.87       10.64     11.91 o 
  -6   6  12       86.00       87.91     13.25 o 
  -5   6  12       14.01       27.13     10.51 o 
  -4   6  12       22.31       30.00      9.36 o 
  -3   6  12        5.40       10.00      7.58 o 
  -2   6  12       28.50       39.81      7.96 o 
  -1   6  12       11.95       17.83      7.64 o 
   0   6  12       14.75       18.63      6.23 o 
   1   6  12      146.53      147.44     11.66 o 
   2   6  12       96.61       76.00     11.08 o 
   3   6  12      733.93      759.02     22.21 o 
   4   6  12      136.13      139.21     12.87 o 
   5   6  12      475.10      462.04     20.34 o 
   6   6  12       26.01       38.53     11.97 o 
   7   6  12        4.15       -1.21     12.61 o 
   8   6  12        5.05        3.95     11.91 o 
  -9   7  12        1.06       -8.02     11.97 o 
  -8   7  12        0.16      -11.78     11.78 o 
  -7   7  12        6.80        9.04     11.34 o 
  -6   7  12        1.94        8.34     10.13 o 
  -5   7  12      101.04       79.44     12.74 o 
  -4   7  12        5.06        1.85      9.30 o 
  -3   7  12       23.40       20.57      9.62 o 
  -2   7  12        0.65       -3.38      7.83 o 
  -1   7  12       17.30       19.62      8.15 o 
   0   7  12       62.67       60.35     14.68 o 
   1   7  12       16.51       18.79      9.36 o 
   2   7  12       15.43       11.15      9.24 o 
   3   7  12       37.75       21.08     10.51 o 
   4   7  12        3.91        0.00     10.95 o 
   5   7  12      165.94      182.16     15.74 o 
   6   7  12        2.28      -12.10     12.10 o 
   7   7  12       14.13       11.46     12.36 o 
   8   7  12        3.00       13.88     12.29 o 
  -9   8  12        1.72       26.24     13.37 o 
  -8   8  12       21.26       24.20     13.31 o 
  -7   8  12       31.64       42.93     11.34 o 
  -6   8  12        4.11        2.80     10.95 o 
  -5   8  12       90.36      100.71     14.01 o 
  -4   8  12        0.84      -11.08     11.08 o 
  -3   8  12      149.54      153.48     13.51 o 
  -2   8  12       50.34       52.04     10.26 o 
  -1   8  12       24.74        7.32     10.38 o 
   0   8  12      406.96      403.51     12.15 o 
   1   8  12       18.86       19.68      9.94 o 
   2   8  12        1.46       -6.81      8.79 o 
   3   8  12       13.21        8.66     10.45 o 
   4   8  12        0.63      -11.59     11.59 o 
   5   8  12      115.80      112.12     14.97 o 
   6   8  12       13.40       35.47     11.46 o 
   7   8  12       11.39       10.76     13.50 o 
  -8   9  12        1.90        8.34     11.21 o 
  -7   9  12       20.52       35.67     12.42 o 
  -6   9  12        1.99       14.58     11.97 o 
  -5   9  12        5.97       -2.87     11.02 o 
  -4   9  12        8.75       -4.90     11.21 o 
  -3   9  12       78.64       76.95     13.89 o 
  -2   9  12        3.47      -11.78     11.78 o 
  -1   9  12       54.95       70.58     11.72 o 
   0   9  12       13.62       26.90      7.71 o 
   1   9  12        0.07        2.55     10.44 o 
   2   9  12       16.66       28.66     10.00 o 
   3   9  12        1.97        7.77     10.44 o 
   4   9  12        1.39        3.50     10.64 o 
   5   9  12        0.04      -12.48     12.48 o 
   6   9  12        1.77      -13.57     13.57 o 
  -7  10  12        0.94        6.24     11.91 o 
  -6  10  12        0.56        5.92     11.40 o 
  -5  10  12        2.91       14.90     10.19 o 
  -4  10  12        0.13       14.84     10.51 o 
  -3  10  12      114.41      141.62     14.21 o 
  -2  10  12       50.70       70.57     12.36 o 
  -1  10  12        9.09       19.93     12.67 o 
   0  10  12      193.60      212.85     34.47 o 
   1  10  12       80.40       76.12     14.59 o 
   2  10  12       23.50       42.35     10.57 o 
   3  10  12        1.44       -8.47     11.40 o 
   4  10  12        0.99        1.27     11.21 o 
   5  10  12        4.80       13.44     12.36 o 
  -6  11  12        6.62        7.07     12.48 o 
  -5  11  12        1.55       11.46     10.83 o 
  -4  11  12        4.22       20.06     10.89 o 
  -3  11  12        3.31       -8.79     12.10 o 
  -2  11  12       22.67       39.93     12.61 o 
  -1  11  12        7.47        9.11     13.88 o 
   0  11  12        2.86        4.90      9.70 o 
   1  11  12       80.65       87.20     15.54 o 
   2  11  12       30.94       45.67     14.01 o 
   3  11  12        0.17        2.61     11.21 o 
   4  11  12        0.00       10.32     12.10 o 
  -4  12  12        0.33        9.17     11.78 o 
  -3  12  12        0.04        3.44     11.27 o 
  -2  12  12       11.02       23.56     12.42 o 
  -1  12  12        0.06        8.02     12.99 o 
   0  12  12        0.01       -8.70      9.97 o 
   1  12  12       33.20       60.25     15.09 o 
   2  12  12        1.96      -11.78     14.33 o 
 -11   0  13       11.11        5.54     15.03 o 
  -9   0  13        0.85       -3.38     11.40 o 
  -7   0  13       23.82       39.81      8.53 o 
  -5   0  13      123.74      111.05     12.11 o 
  -3   0  13       13.37        9.17      8.22 o 
  -1   0  13     3861.48     3978.82     35.42 o 
   1   0  13       35.60       39.56      7.64 o 
   3   0  13       39.31       26.56      7.83 o 
   5   0  13      439.67      415.38     17.22 o 
   7   0  13        0.36       12.23     10.06 o 
   9   0  13        7.47        0.64     12.80 o 
 -11   1  13       14.14       37.58     13.95 o 
 -10   1  13       13.40       20.06     13.50 o 
  -9   1  13       13.23       21.40     11.15 o 
  -8   1  13        0.78       -7.58      9.55 o 
  -7   1  13       25.59       26.88      9.36 o 
  -6   1  13       74.64       66.19      9.62 o 
  -5   1  13      189.32      216.48     12.11 o 
  -4   1  13       51.56       53.00      8.54 o 
  -3   1  13       13.05        2.87      8.47 o 
  -2   1  13     2905.51     2962.02     32.84 o 
  -1   1  13       54.33       52.49      8.73 o 
   0   1  13     1003.68     1060.21     25.83 o 
   1   1  13       18.34       12.99      6.37 o 
   2   1  13      327.18      346.29     13.45 o 
   3   1  13       91.76       94.22      9.11 o 
   4   1  13       48.19       36.43     10.76 o 
   5   1  13       88.00      100.84     11.02 o 
   6   1  13      446.49      384.24     18.94 o 
   7   1  13       21.34       26.69     10.76 o 
   8   1  13        6.04        8.34     10.25 o 
   9   1  13        8.10        1.97     12.04 o 
 -11   2  13       10.63       -7.77     14.84 o 
 -10   2  13        8.07        1.27     13.31 o 
  -9   2  13        1.78        6.31     10.38 o 
  -8   2  13        0.00        4.65      9.87 o 
  -7   2  13        3.86        6.05      9.49 o 
  -6   2  13        0.07       -7.58      7.58 o 
  -5   2  13        1.49        3.06      7.83 o 
  -4   2  13      258.49      246.30     12.88 o 
  -3   2  13       70.81       72.81      9.36 o 
  -2   2  13       25.69       36.88      7.77 o 
  -1   2  13       33.10       32.17      6.62 o 
   0   2  13      475.96      528.20     10.78 o 
   1   2  13       21.69       18.22      6.75 o 
   2   2  13       66.25       65.68      7.90 o 
   3   2  13        0.41        7.71      6.31 o 
   4   2  13      465.99      450.21     16.45 o 
   5   2  13        0.68        7.96      9.36 o 
   6   2  13      315.85      330.88     17.21 o 
   7   2  13       14.82       22.23     11.15 o 
   8   2  13       24.07       37.32     11.53 o 
   9   2  13        8.79       -2.04     12.87 o 
 -10   3  13        8.63        7.13     12.48 o 
  -9   3  13        4.54      -12.04     12.04 o 
  -8   3  13        2.47       10.57      9.43 o 
  -7   3  13      107.95      116.90     12.61 o 
  -6   3  13        0.12       -9.36      9.36 o 
  -5   3  13       34.59       32.10      9.43 o 
  -4   3  13        9.99        8.79      7.45 o 
  -3   3  13       18.08       15.09      7.07 o 
  -2   3  13        1.17        4.90      6.62 o 
  -1   3  13        9.42        3.89      7.01 o 
   0   3  13       12.47        6.90      4.84 o 
   1   3  13        0.87        1.66      6.56 o 
   2   3  13        0.13       -2.80      6.62 o 
   3   3  13        3.71       -1.91      7.52 o 
   4   3  13      228.68      214.64     13.26 o 
   5   3  13        0.03       10.00      8.79 o 
   6   3  13      229.45      270.58     16.63 o 
   7   3  13       92.99       96.06     13.95 o 
   8   3  13        0.05        0.64     11.91 o 
   9   3  13        0.12       14.97     11.97 o 
 -10   4  13        0.49        5.35     11.34 o 
  -9   4  13       14.82        0.00     12.23 o 
  -8   4  13        0.15       -5.99     10.95 o 
  -7   4  13       95.67      102.18     12.68 o 
  -6   4  13       50.97       52.93     10.70 o 
  -5   4  13       57.47       43.70      9.24 o 
  -4   4  13        1.03       -6.94      7.71 o 
  -3   4  13       95.29       84.48      9.11 o 
  -2   4  13        7.27        6.62      7.01 o 
  -1   4  13      213.64      209.49     11.60 o 
   0   4  13       40.20       37.32     10.38 o 
   1   4  13      142.98      157.96     10.51 o 
   2   4  13        0.07        7.13      7.45 o 
   3   4  13       67.01       51.22      9.24 o 
   4   4  13       31.37       30.76     10.25 o 
   5   4  13       32.38       16.56     11.15 o 
   6   4  13        7.64       14.58     11.53 o 
   7   4  13        1.51      -11.65     11.65 o 
   8   4  13        2.23       -2.55     12.16 o 
   9   4  13        0.45       11.91     13.25 o 
 -10   5  13        0.10       -1.40     11.53 o 
  -9   5  13        0.68       15.60     10.76 o 
  -8   5  13       10.62       16.50     10.89 o 
  -7   5  13        0.01        9.36     11.15 o 
  -6   5  13       14.63       -2.36     11.85 o 
  -5   5  13        0.54      -10.25     10.25 o 
  -4   5  13       63.42       61.79      9.75 o 
  -3   5  13       12.99       13.63      7.71 o 
  -2   5  13       51.67       47.77      8.60 o 
  -1   5  13        0.95       -7.83      7.83 o 
   0   5  13       30.95       38.67      5.92 o 
   1   5  13       49.54       52.74      9.05 o 
   2   5  13       84.80       95.17     10.96 o 
   3   5  13        0.56       -9.30      9.30 o 
   4   5  13        0.03       -1.85      9.43 o 
   5   5  13       44.24       39.81     11.53 o 
   6   5  13        7.58      -11.59     11.59 o 
   7   5  13        1.96        6.56     10.83 o 
   8   5  13        2.76       19.68     12.10 o 
  -9   6  13        3.91        6.56     11.27 o 
  -8   6  13       27.38       48.41     13.06 o 
  -7   6  13        9.98       -0.57     11.85 o 
  -6   6  13        0.07        4.08     10.19 o 
  -5   6  13        2.09        0.96     10.25 o 
  -4   6  13       78.01       63.70     10.70 o 
  -3   6  13       17.96       12.23      9.17 o 
  -2   6  13       17.12       14.27      8.22 o 
  -1   6  13        3.19        5.22      7.71 o 
   0   6  13       30.68       29.20      6.14 o 
   1   6  13        0.72       -5.80      8.47 o 
   2   6  13      278.63      288.35     14.85 o 
   3   6  13      159.38      169.16     13.57 o 
   4   6  13       15.27       15.60     11.97 o 
   5   6  13      257.46      302.65     17.65 o 
   6   6  13       48.88       52.10     12.36 o 
   7   6  13        9.17        4.39     11.91 o 
   8   6  13        1.51        6.81     11.78 o 
  -9   7  13        0.88        2.74     12.67 o 
  -8   7  13        5.84        3.18     12.93 o 
  -7   7  13       89.36       68.16     14.27 o 
  -6   7  13        3.20       10.25     10.70 o 
  -5   7  13        1.05        0.51     10.32 o 
  -4   7  13        4.42       -3.38      9.62 o 
  -3   7  13       22.83       36.56      8.79 o 
  -2   7  13       41.81       34.59      9.04 o 
  -1   7  13       58.84       53.82      9.87 o 
   0   7  13       44.33       48.60      6.75 o 
   1   7  13       31.77       33.69     10.13 o 
   2   7  13       10.88        2.80      9.17 o 
   3   7  13        6.34       14.71      9.30 o 
   4   7  13       29.12       32.93     11.53 o 
   5   7  13       46.92       53.31     13.82 o 
   6   7  13        6.50        9.68     10.89 o 
   7   7  13        0.79       34.26     12.23 o 
  -8   8  13        1.08        8.02     11.85 o 
  -7   8  13       19.80        8.09     11.91 o 
  -6   8  13        4.84        5.80     11.78 o 
  -5   8  13        3.50        3.82     11.34 o 
  -4   8  13       15.59       21.72     11.46 o 
  -3   8  13        0.58       -1.46     10.06 o 
  -2   8  13        7.26       16.50      9.11 o 
  -1   8  13      119.84      135.00     12.10 o 
   0   8  13        0.72        0.51      7.38 o 
   1   8  13        4.47       -2.42     10.44 o 
   2   8  13        0.94        4.59      8.98 o 
   3   8  13       18.36        0.00     11.91 o 
   4   8  13       38.87       36.50     11.27 o 
   5   8  13       14.78       24.58     12.55 o 
   6   8  13        1.55       -3.88     12.74 o 
   7   8  13       10.81       29.23     12.55 o 
  -7   9  13       11.23       25.28     12.67 o 
  -6   9  13        0.15       -4.39     12.42 o 
  -5   9  13       16.55       27.71     12.16 o 
  -4   9  13        0.01       -4.52     10.64 o 
  -3   9  13       13.39       18.47     10.32 o 
  -2   9  13       76.27       77.84     13.57 o 
  -1   9  13       93.86       99.57     14.52 o 
   0   9  13        1.13        4.76      7.96 o 
   1   9  13       20.87       22.48     12.16 o 
   2   9  13        0.04      -10.57     10.57 o 
   3   9  13        1.40       28.15      9.87 o 
   4   9  13        0.29      -11.40     11.40 o 
   5   9  13       43.43       61.78     13.18 o 
   6   9  13       16.31       24.78     12.87 o 
  -6  10  13        5.57       32.93     11.65 o 
  -5  10  13        0.70       -8.28     11.72 o 
  -4  10  13        0.16       -7.96     11.78 o 
  -3  10  13       27.05       20.70     13.12 o 
  -2  10  13        0.78       -9.87     12.36 o 
  -1  10  13      190.60      220.39     18.29 o 
   0  10  13       49.14       52.36      9.95 o 
   1  10  13        0.36        5.86     12.23 o 
   2  10  13       26.90       31.21     12.10 o 
   3  10  13        2.22        1.85     12.67 o 
   4  10  13        3.58       -5.92     12.55 o 
   5  10  13        7.04        8.28     12.99 o 
  -5  11  13       14.74       11.78     12.67 o 
  -4  11  13        0.21        7.96     11.97 o 
  -3  11  13        5.00       -1.27     12.42 o 
  -2  11  13       13.48       15.22     12.29 o 
  -1  11  13       29.44       45.22     12.67 o 
   0  11  13       19.78       20.56      9.70 o 
   1  11  13       16.98       17.26     12.48 o 
   2  11  13        2.30        3.25     13.12 o 
   3  11  13        2.82        9.49     12.23 o 
   4  11  13        0.15      -11.34     13.82 o 
  -3  12  13       14.69       14.08     13.37 o 
  -2  12  13        0.44      -13.50     13.50 o 
  -1  12  13        9.41      -14.08     14.08 o 
   0  12  13       19.89        1.72     10.11 o 
   1  12  13        3.73       -7.64     14.58 o 
 -10   0  14        0.89       -9.62     11.72 o 
  -8   0  14        8.28       13.06     10.19 o 
  -6   0  14       22.26       23.12      9.04 o 
  -4   0  14        1.15        5.80      8.28 o 
  -2   0  14      909.18      885.44     19.49 o 
   0   0  14      185.23      224.99     10.14 o 
   2   0  14      487.71      491.38     16.27 o 
   4   0  14      323.93      309.88     16.89 o 
   6   0  14        1.08       -2.04     10.38 o 
   8   0  14       21.68       38.85     11.46 o 
 -10   1  14        1.69      -11.85     11.85 o 
  -9   1  14       10.70       13.95     10.57 o 
  -8   1  14        0.24       14.14     10.00 o 
  -7   1  14       14.57       13.76      9.24 o 
  -6   1  14       95.48       91.03     10.45 o 
  -5   1  14       12.24        3.95      8.60 o 
  -4   1  14       21.97       31.72      8.03 o 
  -3   1  14      778.72      730.97     18.58 o 
  -2   1  14       58.98       67.90     10.51 o 
  -1   1  14      253.44      265.63     12.30 o 
   0   1  14      161.17      150.94      7.74 o 
   1   1  14       27.49       10.76      8.28 o 
   2   1  14      110.84      119.08     10.38 o 
   3   1  14       84.98       74.60      9.87 o 
   4   1  14      224.55      215.60     13.64 o 
   5   1  14      429.48      388.57     17.66 o 
   6   1  14        0.63      -11.65     11.65 o 
   7   1  14        0.83       16.24     11.02 o 
   8   1  14        2.91       18.60     10.51 o 
   9   1  14        9.52       -1.40     12.67 o 
 -10   2  14       10.38       26.05     12.61 o 
  -9   2  14        3.53        2.93     10.95 o 
  -8   2  14        1.58       -9.04     10.19 o 
  -7   2  14       16.24       21.72      9.49 o 
  -6   2  14      165.20      168.85     12.68 o 
  -5   2  14        5.00       11.27      8.02 o 
  -4   2  14      316.38      305.50     14.41 o 
  -3   2  14      537.31      501.74     16.40 o 
  -2   2  14      204.07      235.24     12.17 o 
  -1   2  14        2.86       11.59      6.81 o 
   0   2  14        0.16       -5.70      5.70 o 
   1   2  14      156.37      169.88     10.26 o 
   2   2  14       43.86       49.17      8.22 o 
   3   2  14       22.52       16.81      8.53 o 
   4   2  14       62.62       54.84     10.96 o 
   5   2  14        2.20       -9.43      9.43 o 
   6   2  14       32.84       30.76     12.48 o 
   7   2  14       34.05       11.34     12.74 o 
   8   2  14        7.41       -4.39     12.55 o 
   9   2  14        0.05        4.84     13.06 o 
 -10   3  14       14.77       26.56     12.10 o 
  -9   3  14       12.17       25.28     11.59 o 
  -8   3  14       26.00       25.09     11.91 o 
  -7   3  14       43.27       47.64     11.08 o 
  -6   3  14       17.84       10.00     10.06 o 
  -5   3  14       23.58       11.27      9.81 o 
  -4   3  14       47.73       45.42      9.75 o 
  -3   3  14        4.42        3.63      7.58 o 
  -2   3  14       13.92        9.17      7.52 o 
  -1   3  14       82.62       84.22      9.36 o 
   0   3  14       15.84       19.07      5.11 o 
   1   3  14        0.53        8.98      6.75 o 
   2   3  14        1.15       -3.06      7.52 o 
   3   3  14       33.41       35.67      9.43 o 
   4   3  14        0.30      -10.00     10.00 o 
   5   3  14       17.63       31.14      9.11 o 
   6   3  14       17.94       32.61     12.42 o 
   7   3  14        0.27       21.46     11.53 o 
   8   3  14       21.74       22.42     12.80 o 
   9   3  14       11.36        9.17     12.87 o 
 -10   4  14        0.00        2.04     12.86 o 
  -9   4  14        0.96       31.59     10.25 o 
  -8   4  14       60.41       78.41     12.55 o 
  -7   4  14        1.95       -3.63     10.06 o 
  -6   4  14       61.63       59.49     10.89 o 
  -5   4  14       43.92       43.25     10.96 o 
  -4   4  14      120.97      126.47     11.09 o 
  -3   4  14      288.51      274.29     13.13 o 
  -2   4  14       47.26       51.08      8.34 o 
  -1   4  14        2.40       -1.46      7.45 o 
   0   4  14       10.91        0.05      5.45 o 
   1   4  14      670.75      663.17     18.96 o 
   2   4  14       76.75       48.67     10.13 o 
   3   4  14      261.30      236.40     14.47 o 
   4   4  14       16.39       22.42     10.38 o 
   5   4  14       15.82       12.93     10.25 o 
   6   4  14      110.75      126.96     13.82 o 
   7   4  14       17.18       24.52     12.23 o 
   8   4  14       20.36       41.46     12.87 o 
 -10   5  14        0.05        2.80     12.74 o 
  -9   5  14        1.83       -4.52     11.97 o 
  -8   5  14        0.38        1.78     11.27 o 
  -7   5  14       65.16       66.82     13.31 o 
  -6   5  14       10.29        4.46     10.76 o 
  -5   5  14       98.87       96.89     11.34 o 
  -4   5  14       12.35       10.38      9.43 o 
  -3   5  14       16.44       21.85      8.15 o 
  -2   5  14      261.31      265.41     13.13 o 
  -1   5  14       74.88       83.39      9.81 o 
   0   5  14       20.73       18.81      6.15 o 
   1   5  14       21.51       25.60      9.17 o 
   2   5  14       74.67       55.55     11.15 o 
   3   5  14      394.63      406.01     17.98 o 
   4   5  14        0.57        1.46     10.25 o 
   5   5  14       35.45       41.78     11.78 o 
   6   5  14       11.02        9.68     11.72 o 
   7   5  14        1.78        9.30     11.15 o 
   8   5  14       12.77      -13.18     13.18 o 
  -9   6  14        0.90       11.40     12.93 o 
  -8   6  14       26.65        7.39     13.88 o 
  -7   6  14       94.93      103.83     14.21 o 
  -6   6  14        0.51        3.12     10.38 o 
  -5   6  14       40.84       42.74     10.70 o 
  -4   6  14      149.72      159.86     12.74 o 
  -3   6  14       39.48       37.20      9.43 o 
  -2   6  14       42.41       39.94      8.98 o 
  -1   6  14       84.03       91.67     10.00 o 
   0   6  14        0.31       -2.02     10.03 o 
   1   6  14       23.17       10.89      9.49 o 
   2   6  14       25.78       43.18     10.32 o 
   3   6  14        0.48        0.96     10.19 o 
   4   6  14      173.21      161.77     14.46 o 
   5   6  14        0.41        4.39     12.10 o 
   6   6  14       22.10       26.24     12.36 o 
   7   6  14        1.43       19.49     10.89 o 
   8   6  14        4.64       23.37     12.55 o 
  -9   7  14        0.01        0.00     13.82 o 
  -8   7  14       30.33       52.61     13.82 o 
  -7   7  14       16.18       19.87     13.31 o 
  -6   7  14        0.58        2.80     10.64 o 
  -5   7  14       17.34       16.81     10.51 o 
  -4   7  14        2.69       -9.49     10.19 o 
  -3   7  14        3.50        3.38      9.43 o 
  -2   7  14        2.66        4.65      8.85 o 
  -1   7  14        0.50       -9.68      9.68 o 
   0   7  14        4.95        8.61      6.75 o 
   1   7  14        0.38       10.83      9.43 o 
   2   7  14        0.81       -4.90      9.55 o 
   3   7  14        6.87       -8.22     11.34 o 
   4   7  14       14.50       21.27     11.59 o 
   5   7  14       27.26       30.38     12.23 o 
   6   7  14       15.05       10.06     12.99 o 
   7   7  14        0.02       -3.44     12.86 o 
  -8   8  14        0.56       28.85     11.78 o 
  -7   8  14        0.04      -12.23     12.23 o 
  -6   8  14       13.78       16.75     11.59 o 
  -5   8  14       24.21       37.26     11.66 o 
  -4   8  14      143.37      154.94     14.40 o 
  -3   8  14       33.89       30.57     11.21 o 
  -2   8  14       61.33       64.72     11.98 o 
  -1   8  14        4.95        5.48     10.00 o 
   0   8  14       83.09       75.54      8.53 o 
   1   8  14        0.80      -10.95     10.95 o 
   2   8  14        1.28       15.35      9.87 o 
   3   8  14        1.09        5.54     10.89 o 
   4   8  14        1.80       15.22     10.76 o 
   5   8  14        0.02       13.69     12.10 o 
   6   8  14       10.73        9.36     14.33 o 
  -7   9  14        0.34        5.48     11.97 o 
  -6   9  14       15.23       19.93     12.42 o 
  -5   9  14       15.75       10.38     12.48 o 
  -4   9  14        2.14       25.03     11.34 o 
  -3   9  14        6.44        2.80     10.38 o 
  -2   9  14      140.81      152.52     14.78 o 
  -1   9  14      198.02      197.46     16.63 o 
   0   9  14       17.14       10.73      8.44 o 
   1   9  14       14.16       29.49     11.46 o 
   2   9  14        1.23       -9.17     11.34 o 
   3   9  14       12.91       -0.57     11.78 o 
   4   9  14       56.10       75.48     13.89 o 
   5   9  14       14.14       18.02     13.50 o 
  -6  10  14        0.00      -11.78     12.48 o 
  -5  10  14        1.36       -1.97     11.21 o 
  -4  10  14        2.71        4.39     10.64 o 
  -3  10  14        1.33        2.42     11.85 o 
  -2  10  14       25.33       30.00     12.36 o 
  -1  10  14       85.11       64.85     16.88 o 
   0  10  14        3.52       18.25      8.78 o 
   1  10  14        0.02        7.26     11.15 o 
   2  10  14       12.09       16.18     11.15 o 
   3  10  14        0.55        2.61     11.46 o 
   4  10  14       12.86        1.34     12.87 o 
  -4  11  14        2.48       12.99     12.48 o 
  -3  11  14        4.76       14.01     12.99 o 
  -2  11  14        0.13       -1.27     12.36 o 
  -1  11  14       29.70       35.03     13.57 o 
   0  11  14       10.51       -4.19     19.20 o 
   1  11  14       28.75       17.83     14.52 o 
   2  11  14        2.31      -10.13     13.31 o 
   3  11  14        0.59       -2.80     12.86 o 
  -1  12  14        0.69       -4.97     13.31 o 
   0  12  14        0.02       -8.24     10.06 o 
  -9   0  15        0.00        7.77     10.76 o 
  -7   0  15       28.68       28.09      9.94 o 
  -5   0  15        8.79       20.70     10.19 o 
  -3   0  15       83.74       81.29     11.08 o 
  -1   0  15       13.18       78.85     13.31 o 
   1   0  15      142.05      154.96     10.70 o 
   3   0  15       35.37       32.55      9.11 o 
   5   0  15       76.59       73.19     11.72 o 
   7   0  15      156.88      160.23     16.56 o 
   9   0  15        0.02       10.64     13.50 o 
 -10   1  15       15.97       15.92     13.57 o 
  -9   1  15       19.84        9.62     11.97 o 
  -8   1  15        3.94       16.37      9.87 o 
  -7   1  15        7.85       24.77      8.85 o 
  -6   1  15       17.28       19.04      8.73 o 
  -5   1  15       45.99       58.41      9.55 o 
  -4   1  15        0.48       10.13      7.96 o 
  -3   1  15       46.83       19.11     10.32 o 
  -2   1  15       72.13       45.67     10.57 o 
  -1   1  15      388.98      358.97     14.22 o 
   0   1  15       17.57       -2.80      8.79 o 
   1   1  15        0.10       -7.77      7.77 o 
   2   1  15        0.28       -9.23      9.23 o 
   3   1  15       46.68        6.11     10.89 o 
   4   1  15        3.98        0.89     10.06 o 
   5   1  15      114.00       73.58     13.70 o 
   6   1  15        0.29       -4.78     10.83 o 
   7   1  15        6.64        7.58     10.64 o 
   8   1  15        1.20       -5.16     12.10 o 
 -10   2  15       18.42       10.70     14.20 o 
  -9   2  15       12.94       29.17     11.53 o 
  -8   2  15        0.35      -11.02     11.02 o 
  -7   2  15      131.40      146.59     13.95 o 
  -6   2  15       31.90       35.03     10.32 o 
  -5   2  15        0.53       -8.92      8.92 o 
  -4   2  15      175.91      205.12     12.94 o 
  -3   2  15      112.95      119.33     12.93 o 
  -2   2  15       39.83       33.38      9.04 o 
  -1   2  15       16.78       18.22      7.45 o 
   0   2  15        2.27        1.69      6.66 o 
   1   2  15       20.56       20.83      8.03 o 
   2   2  15      189.64      167.47     11.79 o 
   3   2  15      123.38      114.87     11.85 o 
   4   2  15      137.67      110.16     12.74 o 
   5   2  15       31.33       38.85     10.38 o 
   6   2  15       23.06       12.93     12.04 o 
   7   2  15        1.29      -12.80     12.80 o 
   8   2  15        7.05        3.25     12.29 o 
 -10   3  15        3.10       15.03     12.67 o 
  -9   3  15       51.04       34.14     14.14 o 
  -8   3  15        1.86      -11.34     11.34 o 
  -7   3  15       19.14       18.09     11.15 o 
  -6   3  15        2.90      -10.00     10.00 o 
  -5   3  15      238.69      233.13     14.40 o 
  -4   3  15       32.38       24.71      9.24 o 
  -3   3  15       83.04       76.95     11.21 o 
  -2   3  15      440.14      441.14     16.58 o 
  -1   3  15       39.57       44.33      7.96 o 
   0   3  15        1.85       -5.92      5.92 o 
   1   3  15        0.64       19.30      7.07 o 
   2   3  15       70.70       51.47      9.81 o 
   3   3  15      143.62      148.90     12.87 o 
   4   3  15      385.15      395.66     17.02 o 
   5   3  15       13.53       25.28     10.06 o 
   6   3  15      139.40      160.74     14.84 o 
   7   3  15        0.04       15.73     10.83 o 
   8   3  15        1.22        8.66     12.04 o 
 -10   4  15        1.18      -12.80     12.80 o 
  -9   4  15       18.14       24.90     12.10 o 
  -8   4  15       27.88       22.80     12.93 o 
  -7   4  15        2.27        6.43     10.64 o 
  -6   4  15       50.82       51.85     11.27 o 
  -5   4  15       86.70       83.96     10.89 o 
  -4   4  15       10.33        5.16      9.23 o 
  -3   4  15      114.14      119.52     11.15 o 
  -2   4  15       32.99       16.69      8.85 o 
  -1   4  15       42.95       32.61      8.22 o 
   0   4  15       12.98       10.21      5.40 o 
   1   4  15       10.69        8.92      8.92 o 
   2   4  15      142.29      123.67     12.62 o 
   3   4  15      267.77      294.07     15.23 o 
   4   4  15      117.86      139.84     13.00 o 
   5   4  15       59.81       47.65     12.42 o 
   6   4  15        5.17        3.44     11.85 o 
   7   4  15       32.19       29.94     13.12 o 
   8   4  15        0.14      -13.12     13.12 o 
  -9   5  15        0.90       17.20     11.72 o 
  -8   5  15        7.72       29.17     11.97 o 
  -7   5  15        7.51        4.46     11.08 o 
  -6   5  15       63.88       65.74     11.91 o 
  -5   5  15       24.14       19.30     11.21 o 
  -4   5  15       22.60       34.20     10.06 o 
  -3   5  15       20.60       17.01      9.36 o 
  -2   5  15       47.54       46.94      9.87 o 
  -1   5  15       52.03       39.30     10.19 o 
   0   5  15       81.60       85.38      7.47 o 
   1   5  15       44.97       47.01      9.55 o 
   2   5  15      288.35      293.32     15.68 o 
   3   5  15      100.23       81.73     13.19 o 
   4   5  15        0.86        8.15     10.00 o 
   5   5  15        0.09      -10.89     10.89 o 
   6   5  15       20.52        8.92     11.78 o 
   7   5  15        0.95       11.65     11.97 o 
   8   5  15        0.19       19.11     12.67 o 
  -9   6  15        1.73        8.98     12.42 o 
  -8   6  15        4.13        0.64     12.93 o 
  -7   6  15       59.73       72.30     14.14 o 
  -6   6  15       30.03       45.35     11.40 o 
  -5   6  15        0.29      -10.25     10.25 o 
  -4   6  15      197.37      198.62     14.08 o 
  -3   6  15       63.39       54.02     10.96 o 
  -2   6  15        2.78       -0.89      9.49 o 
  -1   6  15      160.23      165.53     12.49 o 
   0   6  15       94.49       79.24      8.04 o 
   1   6  15       13.78       15.67      9.30 o 
   2   6  15       24.03       38.34      9.81 o 
   3   6  15       24.77       27.26     11.15 o 
   4   6  15      195.13      214.86     16.18 o 
   5   6  15        2.34        5.80     12.36 o 
   6   6  15       13.97       18.66     11.40 o 
   7   6  15       12.49       15.54     12.36 o 
  -8   7  15        1.71       10.70     13.25 o 
  -7   7  15        7.61       31.08     11.85 o 
  -6   7  15        0.01        4.08     10.64 o 
  -5   7  15       45.15       49.75     11.27 o 
  -4   7  15       59.20       67.65     11.66 o 
  -3   7  15       22.86       20.51     10.13 o 
  -2   7  15      129.96      142.64     12.61 o 
  -1   7  15       47.62       67.71     10.57 o 
   0   7  15       50.89       59.85     12.64 o 
   1   7  15        1.62        4.46      9.68 o 
   2   7  15        0.99       10.25     10.13 o 
   3   7  15        6.89        0.57     10.38 o 
   4   7  15        0.68        0.57     11.27 o 
   5   7  15       12.13       14.65     12.23 o 
   6   7  15        9.98       14.39     12.16 o 
   7   7  15       12.63       38.21     13.18 o 
  -8   8  15        7.94       14.84     14.14 o 
  -7   8  15       13.26       27.70     11.97 o 
  -6   8  15       16.86       19.81     12.16 o 
  -5   8  15        8.29       -9.94     11.85 o 
  -4   8  15       32.21       24.65     11.46 o 
  -3   8  15        0.07      -11.53     11.53 o 
  -2   8  15       26.46       26.94     11.34 o 
  -1   8  15      130.05      125.19     14.46 o 
   0   8  15       33.93       45.23      8.13 o 
   1   8  15       23.22       13.95     12.67 o 
   2   8  15        9.62       18.28      9.81 o 
   3   8  15        0.00       -8.66     11.08 o 
   4   8  15       22.43       25.60     11.78 o 
   5   8  15        3.83        5.86     12.74 o 
   6   8  15       28.46       36.75     13.76 o 
  -7   9  15        2.87       -7.01     14.14 o 
  -6   9  15       23.32       28.53     12.16 o 
  -5   9  15        0.22        8.79     12.16 o 
  -4   9  15       85.35       82.11     14.46 o 
  -3   9  15        5.05        5.29     11.78 o 
  -2   9  15       40.91       33.82     12.93 o 
  -1   9  15        5.59       14.78     11.85 o 
   0   9  15       18.52       16.99      8.85 o 
   1   9  15       31.20       34.27     12.04 o 
   2   9  15        2.98       -2.36     11.02 o 
   3   9  15        6.68       19.30     11.21 o 
   4   9  15        1.47        0.00     12.42 o 
   5   9  15        0.13       -4.84     12.42 o 
  -5  10  15        7.93        0.70     13.31 o 
  -4  10  15        3.36       18.28     12.04 o 
  -3  10  15       10.56       -0.64     12.80 o 
  -2  10  15       50.91       46.62     13.57 o 
  -1  10  15       34.48       25.92     13.38 o 
   0  10  15       10.59        6.24     10.10 o 
   1  10  15        8.81       -2.55     14.01 o 
   2  10  15       18.25       30.38     12.23 o 
   3  10  15        8.41        8.73     11.65 o 
   4  10  15       13.95       47.00     13.69 o 
  -4  11  15        0.07       -0.70     12.36 o 
  -3  11  15       16.93       -4.14     13.88 o 
  -2  11  15        0.48       12.16     12.42 o 
  -1  11  15        0.17        8.73     13.06 o 
   0  11  15        7.31       -1.80     10.09 o 
   1  11  15        9.71       36.88     12.87 o 
   2  11  15        8.88       10.51     13.76 o 
 -10   0  16        6.21        4.78     12.80 o 
  -8   0  16       24.10        0.00     12.16 o 
  -6   0  16       14.36        9.94      9.68 o 
  -4   0  16       51.98       44.40     10.38 o 
  -2   0  16     1625.22     1632.57     27.21 o 
   0   0  16       13.46        5.21     12.80 o 
   2   0  16        0.08       -2.42      8.28 o 
   4   0  16      523.16      471.64     19.20 o 
   6   0  16        7.01        1.66     11.27 o 
   8   0  16        1.65      -12.67     12.67 o 
 -10   1  16        3.92       12.99     12.29 o 
  -9   1  16        6.45       -2.48     11.59 o 
  -8   1  16       24.59       13.57     11.78 o 
  -7   1  16       36.67       32.61     11.21 o 
  -6   1  16        0.05       16.18      9.74 o 
  -5   1  16        0.16       -9.30      9.30 o 
  -4   1  16        5.49        8.28      8.79 o 
  -3   1  16       19.39       24.78      9.87 o 
  -2   1  16      130.74      113.16     11.34 o 
  -1   1  16       43.48       31.21     10.00 o 
   0   1  16      334.61      341.67     11.22 o 
   1   1  16       41.71       37.58      8.85 o 
   2   1  16       11.02       -0.38      8.85 o 
   3   1  16       17.40       -8.73     11.21 o 
   4   1  16        0.86       10.38     10.25 o 
   5   1  16       43.70       48.09     11.21 o 
   6   1  16       38.58       53.12     11.53 o 
   7   1  16        1.34        7.32     10.95 o 
   8   1  16        0.25        0.70     12.10 o 
 -10   2  16       16.04       27.58     13.50 o 
  -9   2  16       20.09       11.91     13.37 o 
  -8   2  16       10.48        6.31     11.91 o 
  -7   2  16       21.59       14.71     11.08 o 
  -6   2  16        1.20       -5.80      9.43 o 
  -5   2  16        0.34        3.12      9.23 o 
  -4   2  16      148.02      112.78     13.00 o 
  -3   2  16      730.91      722.85     20.17 o 
  -2   2  16        1.42        8.98      8.66 o 
  -1   2  16       42.63       50.45      8.66 o 
   0   2  16        4.09        3.56      7.58 o 
   1   2  16      122.82      140.74     11.21 o 
   2   2  16       43.55       59.05      9.81 o 
   3   2  16       38.22       40.96     10.57 o 
   4   2  16       21.05       11.97     11.40 o 
   5   2  16       20.72       19.23     10.83 o 
   6   2  16        3.10       11.34     11.65 o 
   7   2  16       43.85       44.08     13.57 o 
   8   2  16        0.19        2.74     11.78 o 
 -10   3  16        0.04       -4.20     12.67 o 
  -9   3  16        2.74       -1.27     11.91 o 
  -8   3  16        0.43      -11.53     11.53 o 
  -7   3  16       10.39       13.50     11.15 o 
  -6   3  16        8.91        5.99     10.76 o 
  -5   3  16        3.10        4.65      9.81 o 
  -4   3  16        3.59       -7.39     10.25 o 
  -3   3  16      426.02      431.64     17.73 o 
  -2   3  16        8.37       -0.38      8.73 o 
  -1   3  16       57.03       54.72      8.92 o 
   0   3  16       10.09       -0.90      5.98 o 
   1   3  16       36.08       39.75      9.11 o 
   2   3  16       16.40       15.99      9.17 o 
   3   3  16      390.47      410.71     18.36 o 
   4   3  16        6.53       -5.41     11.72 o 
   5   3  16        1.43       15.99     10.51 o 
   6   3  16       86.98       64.91     15.22 o 
   7   3  16        0.03       -0.64     11.78 o 
   8   3  16        0.34        3.44     11.40 o 
  -9   4  16       14.42        1.97     13.18 o 
  -8   4  16        3.79      -12.10     12.61 o 
  -7   4  16        2.26       -1.08     11.08 o 
  -6   4  16        8.01        0.51     10.89 o 
  -5   4  16       14.29        1.46     10.13 o 
  -4   4  16      204.05      207.29     13.76 o 
  -3   4  16       24.23       27.01      9.36 o 
  -2   4  16       31.12       19.49     10.06 o 
  -1   4  16       70.80       64.97      9.43 o 
   0   4  16       42.01       37.73      7.20 o 
   1   4  16        7.34       -9.11      9.11 o 
   2   4  16      100.06       92.69     12.04 o 
   3   4  16       90.07       91.29     13.31 o 
   4   4  16        3.02       -6.62     11.97 o 
   5   4  16        0.10       -4.97     11.40 o 
   6   4  16        0.77       13.18     11.21 o 
   7   4  16        0.00      -11.53     11.53 o 
  -9   5  16        9.38       -2.04     13.31 o 
  -8   5  16        0.03        1.91     11.97 o 
  -7   5  16       46.36       68.54     12.87 o 
  -6   5  16       30.19       36.75     11.85 o 
  -5   5  16       11.49        7.58     10.45 o 
  -4   5  16        3.07        6.24      9.04 o 
  -3   5  16       61.93       73.64     10.19 o 
  -2   5  16      206.12      224.69     13.76 o 
  -1   5  16      178.31      172.30     12.81 o 
   0   5  16       13.33       -4.02      6.89 o 
   1   5  16       13.27       23.82      9.49 o 
   2   5  16      231.34      257.84     15.29 o 
   3   5  16       54.52       26.12     12.42 o 
   4   5  16       23.34       33.12     11.91 o 
   5   5  16       36.65       31.02     12.17 o 
   6   5  16        8.94       -9.30     11.91 o 
   7   5  16        0.03      -12.23     12.23 o 
  -9   6  16        5.66       37.64     13.57 o 
  -8   6  16       47.12       68.28     14.33 o 
  -7   6  16        0.25        4.27     11.65 o 
  -6   6  16        1.19        6.81     10.89 o 
  -5   6  16        3.57       17.71     10.38 o 
  -4   6  16       32.74       34.14     11.46 o 
  -3   6  16       65.84       60.26     10.89 o 
  -2   6  16      246.69      245.93     15.17 o 
  -1   6  16      143.68      131.76     12.11 o 
   0   6  16       20.76       17.70      8.34 o 
   1   6  16        1.75        4.90      9.55 o 
   2   6  16       15.34       11.15     10.70 o 
   3   6  16       64.78       60.58     12.10 o 
   4   6  16        1.64        3.95     11.34 o 
   5   6  16        3.71       22.93     11.85 o 
   6   6  16        3.51       -9.11     12.42 o 
   7   6  16        1.65       11.21     12.61 o 
  -8   7  16        0.24        5.54     11.65 o 
  -7   7  16        7.04       -7.71     12.67 o 
  -6   7  16       32.43       36.75     12.10 o 
  -5   7  16        0.04       17.64     10.57 o 
  -4   7  16        0.66      -10.83     10.83 o 
  -3   7  16       39.41       19.43     10.83 o 
  -2   7  16       17.34       31.78     10.45 o 
  -1   7  16        1.72       22.86     10.76 o 
   0   7  16       61.77       70.70      8.53 o 
   1   7  16        7.70       -1.59     10.13 o 
   2   7  16        2.06      -11.21     11.21 o 
   3   7  16        8.84      -11.85     11.85 o 
   4   7  16       32.49       40.00     12.61 o 
   5   7  16       11.66       21.65     12.61 o 
   6   7  16       13.30        2.04     13.95 o 
  -7   8  16        4.44       10.19     11.97 o 
  -6   8  16        4.42      -12.55     12.55 o 
  -5   8  16        1.38       -7.90     11.34 o 
  -4   8  16        8.64       14.58     11.08 o 
  -3   8  16        0.01        9.04      9.94 o 
  -2   8  16        1.63      -10.51     11.27 o 
  -1   8  16        1.32        3.31     11.85 o 
   0   8  16        0.42        3.60      7.72 o 
   1   8  16       54.25       41.02     12.10 o 
   2   8  16       13.66        6.94     11.15 o 
   3   8  16        0.01      -11.72     11.72 o 
   4   8  16        0.00       15.28     12.67 o 
   5   8  16        5.71       -5.41     13.50 o 
  -6   9  16        0.34       21.21     11.65 o 
  -5   9  16        0.00        1.97     11.46 o 
  -4   9  16       38.41       30.70     13.63 o 
  -3   9  16        0.06       14.01     11.53 o 
  -2   9  16        0.37      -12.42     12.42 o 
  -1   9  16      108.00       94.22     14.52 o 
   0   9  16       85.23       98.24     10.05 o 
   1   9  16        0.03       -4.27     11.91 o 
   2   9  16        4.71       -1.85     11.97 o 
   3   9  16       14.10       29.17     12.55 o 
   4   9  16        0.26       10.89     12.86 o 
  -5  10  16        0.30      -13.76     13.76 o 
  -4  10  16        0.19       13.50     11.97 o 
  -3  10  16       11.83        6.56     12.93 o 
  -2  10  16       46.95       43.89     14.08 o 
  -1  10  16        0.60       11.53     12.67 o 
   0  10  16        1.79       -1.82     13.53 o 
   1  10  16        6.29       10.44     12.61 o 
   2  10  16        1.23       16.81     12.10 o 
   3  10  16        2.33        6.94     12.61 o 
  -3  11  16       16.37       31.27     14.27 o 
  -2  11  16       21.53       11.91     14.52 o 
  -1  11  16        2.72        0.00     12.99 o 
   0  11  16        0.47      -10.53     19.90 o 
   1  11  16        2.77       29.04     13.06 o 
  -9   0  17        0.94       -3.82     11.53 o 
  -7   0  17        2.38        6.43      9.68 o 
  -5   0  17      247.88      262.89     15.23 o 
  -3   0  17        1.57       11.72      9.81 o 
  -1   0  17     1015.03      955.11     23.00 o 
   1   0  17       88.62      104.41     11.08 o 
   3   0  17        5.91        5.54      9.94 o 
   5   0  17        1.50      -12.10     12.10 o 
   7   0  17       48.93       60.70     13.44 o 
 -10   1  17       12.73       21.14     12.99 o 
  -9   1  17        0.50       20.57     10.83 o 
  -8   1  17       13.47       11.21     11.40 o 
  -7   1  17        0.51        0.57     10.89 o 
  -6   1  17        4.05       19.04      9.62 o 
  -5   1  17        8.55        0.96      9.55 o 
  -4   1  17       99.05       93.33     12.36 o 
  -3   1  17      276.26      229.91     15.04 o 
  -2   1  17       17.16       30.25      9.81 o 
  -1   1  17       67.42       73.26     10.96 o 
   0   1  17       54.77        0.30     33.28 o 
   1   1  17       62.63       26.88     12.80 o 
   2   1  17        7.08       -4.39      8.98 o 
   3   1  17      417.41      395.69     18.17 o 
   4   1  17       12.97       -5.99     10.32 o 
   5   1  17      147.73      145.45     14.59 o 
   6   1  17        2.86       27.07     11.27 o 
   7   1  17        2.12        2.55     12.36 o 
   8   1  17        0.42      -10.51     13.18 o 
  -9   2  17        3.62        5.86     12.29 o 
  -8   2  17        9.12       19.68     11.46 o 
  -7   2  17        8.41       10.44     10.25 o 
  -6   2  17       39.53       52.93     11.34 o 
  -5   2  17      109.32      110.28     12.55 o 
  -4   2  17       16.45        4.46     10.32 o 
  -3   2  17      448.63      434.78     18.81 o 
  -2   2  17      360.58      334.20     15.94 o 
  -1   2  17       27.88       21.46      9.04 o 
   0   2  17       31.20       22.34     10.22 o 
   1   2  17        0.92       -7.26      9.04 o 
   2   2  17        0.24       -7.64      9.87 o 
   3   2  17      171.02      159.42     14.72 o 
   4   2  17       96.83       78.23     12.42 o 
   5   2  17        9.91       21.91     10.83 o 
   6   2  17       13.71       42.86     10.83 o 
   7   2  17        0.58       -8.47     12.61 o 
   8   2  17        1.19        0.00     12.80 o 
  -9   3  17        0.18       -5.99     12.42 o 
  -8   3  17        1.17        8.53     11.15 o 
  -7   3  17        3.45       14.65     10.76 o 
  -6   3  17        0.88       17.20      9.87 o 
  -5   3  17       25.24       12.23     10.64 o 
  -4   3  17       13.80       21.72     10.70 o 
  -3   3  17      337.59      343.09     17.47 o 
  -2   3  17       13.42       12.48      9.17 o 
  -1   3  17        0.74       -9.04      9.04 o 
   0   3  17        0.07       19.15      5.76 o 
   1   3  17       52.19       65.03     10.45 o 
   2   3  17        2.45       -1.85     10.32 o 
   3   3  17       85.12      105.36     14.08 o 
   4   3  17       15.94       29.17     11.02 o 
   5   3  17       41.69       42.67     12.80 o 
   6   3  17       25.51       19.49     13.38 o 
   7   3  17       20.51        1.34     12.99 o 
  -9   4  17        3.95       -0.70     12.04 o 
  -8   4  17       23.45       32.67     13.38 o 
  -7   4  17        6.21       11.02     10.83 o 
  -6   4  17        0.05        2.17     10.57 o 
  -5   4  17       10.16        2.04     10.57 o 
  -4   4  17       42.47       41.85     11.02 o 
  -3   4  17      109.86      104.92     12.42 o 
  -2   4  17      212.73      219.53     13.76 o 
  -1   4  17        0.77       -8.53      8.53 o 
   0   4  17        0.46        1.06      6.37 o 
   1   4  17       79.83       97.85     11.21 o 
   2   4  17        0.61      -10.76     10.76 o 
   3   4  17        6.75        0.00     11.53 o 
   4   4  17      298.04      330.33     17.78 o 
   5   4  17       29.14       46.94     13.06 o 
   6   4  17        0.46        0.00     12.16 o 
   7   4  17        1.35        1.34     10.83 o 
  -9   5  17        0.01        1.40     12.36 o 
  -8   5  17        0.07      -13.31     13.31 o 
  -7   5  17       15.52       36.24     12.29 o 
  -6   5  17        6.42       10.13     11.40 o 
  -5   5  17        8.41        7.96     10.83 o 
  -4   5  17       17.69        1.53     10.00 o 
  -3   5  17       53.65       43.76     10.83 o 
  -2   5  17       14.31       10.45      9.43 o 
  -1   5  17       13.90       24.52      8.53 o 
   0   5  17      108.32       83.22      8.58 o 
   1   5  17        0.82       -4.39      9.62 o 
   2   5  17        2.44       14.14     10.95 o 
   3   5  17      250.05      238.66     16.70 o 
   4   5  17        5.27        1.15     11.59 o 
   5   5  17       20.71       25.92     13.25 o 
   6   5  17        7.93        4.52     12.42 o 
   7   5  17        3.66      -14.14     14.14 o 
  -8   6  17        2.30      -13.76     13.76 o 
  -7   6  17        8.80        5.03     14.20 o 
  -6   6  17       11.21        8.92     11.66 o 
  -5   6  17        9.95       12.87     10.32 o 
  -4   6  17        5.70      -10.51     10.51 o 
  -3   6  17        0.38        8.22     10.00 o 
  -2   6  17       17.91        3.50     11.15 o 
  -1   6  17        0.03        2.48      9.87 o 
   0   6  17        0.98       -6.80      7.02 o 
   1   6  17        8.93        4.14     10.95 o 
   2   6  17      179.59      153.11     15.74 o 
   3   6  17        0.77       -3.88     10.57 o 
   4   6  17       48.83       36.11     13.50 o 
   5   6  17        0.74       -1.91     12.67 o 
   6   6  17       12.75        3.38     14.08 o 
  -7   7  17        3.72      -10.64     13.57 o 
  -6   7  17        0.14       11.27     11.40 o 
  -5   7  17        0.73       14.84     10.00 o 
  -4   7  17        4.77      -11.27     11.27 o 
  -3   7  17        0.12       -0.57     10.57 o 
  -2   7  17       10.14       18.85     10.32 o 
  -1   7  17       97.38       70.07     13.00 o 
   0   7  17       42.69       54.97      8.95 o 
   1   7  17        4.11       12.61     11.02 o 
   2   7  17        0.02       -5.67     10.51 o 
   3   7  17        0.97       -0.57     11.59 o 
   4   7  17       29.77       20.00     12.10 o 
   5   7  17       36.39       41.85     13.69 o 
   6   7  17       13.65        3.57     13.25 o 
  -7   8  17        0.75        0.70     14.27 o 
  -6   8  17        5.61        7.96     12.61 o 
  -5   8  17        2.76       -4.39     11.97 o 
  -4   8  17        2.28        4.27     11.15 o 
  -3   8  17        2.87      -11.85     11.85 o 
  -2   8  17       10.56       17.32     10.70 o 
  -1   8  17        7.36       19.55     11.21 o 
   0   8  17        0.13        3.10     10.41 o 
   1   8  17        3.39       -8.22     11.40 o 
   2   8  17        4.42        3.63     11.72 o 
   3   8  17        7.55        6.94     11.46 o 
   4   8  17       51.16       71.02     14.33 o 
   5   8  17        1.09        3.50     13.63 o 
  -6   9  17        0.01       -0.70     12.74 o 
  -5   9  17        0.71       16.24     12.29 o 
  -4   9  17       15.63       20.83     12.16 o 
  -3   9  17       22.17       39.23     12.16 o 
  -2   9  17        0.67       -3.76     12.74 o 
  -1   9  17        1.16      -11.15     12.48 o 
   0   9  17        6.68       13.72      8.33 o 
   1   9  17        0.69       10.76     11.15 o 
   2   9  17        1.56       25.98     11.46 o 
   3   9  17        0.26       10.13     12.29 o 
   4   9  17        0.23      -11.27     13.12 o 
  -4  10  17        7.86       10.51     12.67 o 
  -3  10  17        6.56       10.19     13.12 o 
  -2  10  17        5.51      -13.37     13.37 o 
  -1  10  17       44.03       82.04     14.27 o 
   0  10  17       60.76       72.09     10.92 o 
   1  10  17        5.45       19.04     12.10 o 
   2  10  17        0.40        2.10     12.99 o 
  -8   0  18       15.59       21.97     11.91 o 
  -6   0  18       11.29       -4.71     10.57 o 
  -4   0  18       34.13       56.75      9.94 o 
  -2   0  18       25.88       15.22     10.32 o 
   0   0  18        0.75        9.50      7.19 o 
   2   0  18       76.95       88.74     10.77 o 
   4   0  18       70.07       59.11     12.93 o 
   6   0  18       12.38       12.29     11.59 o 
  -9   1  18        0.92        6.69     10.89 o 
  -8   1  18        8.66        6.75     12.04 o 
  -7   1  18       10.83       24.97     10.76 o 
  -6   1  18       32.73       22.10     11.85 o 
  -5   1  18       14.55       28.66      9.94 o 
  -4   1  18      182.13      197.91     14.66 o 
  -3   1  18      248.74      207.64     15.93 o 
  -2   1  18        0.56       17.07      9.43 o 
  -1   1  18        2.77      -10.64     10.64 o 
   0   1  18       11.00      -12.19     20.83 o 
   1   1  18        0.47      -12.93     12.93 o 
   2   1  18       33.06       29.62     11.02 o 
   3   1  18       28.06      -21.46     21.46 o 
   4   1  18       10.18       37.13     10.13 o 
   5   1  18        0.08      -13.25     13.25 o 
   6   1  18        3.12        8.02     11.72 o 
   7   1  18        9.07       12.74     12.87 o 
  -9   2  18        0.51       15.54     12.67 o 
  -8   2  18        0.17       -1.27     11.46 o 
  -7   2  18        7.14       -2.87     11.97 o 
  -6   2  18       61.54       66.31     12.29 o 
  -5   2  18      101.77      110.40     13.12 o 
  -4   2  18       80.11       51.41     11.98 o 
  -3   2  18       29.81        7.32     12.48 o 
  -2   2  18        2.89       -3.57     10.06 o 
  -1   2  18       33.08       32.29     10.13 o 
   0   2  18       13.09       17.39     10.29 o 
   1   2  18      109.18      104.54     11.91 o 
   2   2  18      396.08      382.59     18.11 o 
   3   2  18       10.79        8.60     11.53 o 
   4   2  18        0.13       15.09     10.57 o 
   5   2  18        9.95       -1.15     12.74 o 
   6   2  18        1.92       -5.03     12.67 o 
   7   2  18        0.70        6.11     12.86 o 
  -9   3  18        5.70       19.23     12.67 o 
  -8   3  18        4.96        6.37     11.78 o 
  -7   3  18        5.55        1.78     11.21 o 
  -6   3  18        8.46       20.25     10.76 o 
  -5   3  18        7.53       -5.67     11.40 o 
  -4   3  18      248.51      245.29     16.63 o 
  -3   3  18        3.91       -5.16     11.34 o 
  -2   3  18        0.55        2.74      9.36 o 
  -1   3  18       34.53       29.68     10.45 o 
   0   3  18       29.52       25.10     11.53 o 
   1   3  18       14.26        7.07      9.62 o 
   2   3  18      142.44      139.02     14.14 o 
   3   3  18       42.58       30.00     12.61 o 
   4   3  18       58.22       85.42     13.50 o 
   5   3  18       60.16       73.31     14.08 o 
   6   3  18        0.97       -7.01     12.36 o 
   7   3  18        2.74       23.56     13.57 o 
  -9   4  18        0.98      -13.76     13.76 o 
  -8   4  18        0.84       16.30     10.83 o 
  -7   4  18        3.34        1.21     10.64 o 
  -6   4  18       16.52        0.57     11.91 o 
  -5   4  18       69.08       84.85     13.38 o 
  -4   4  18      311.43      257.25     17.85 o 
  -3   4  18        9.97        7.32     11.08 o 
  -2   4  18       13.97       16.75      8.85 o 
  -1   4  18        0.10       -7.58      8.66 o 
   0   4  18       26.36       15.09      7.52 o 
   1   4  18       42.13       54.01     10.64 o 
   2   4  18       93.75      118.81     13.12 o 
   3   4  18        0.33       -2.17     12.16 o 
   4   4  18        2.00      -12.42     12.42 o 
   5   4  18       30.07       31.72     13.25 o 
   6   4  18        0.66      -13.12     13.12 o 
   7   4  18        7.30       -9.94     13.63 o 
  -8   5  18        0.00        0.70     12.93 o 
  -7   5  18        0.07       -1.27     11.91 o 
  -6   5  18        2.06       -1.78     12.04 o 
  -5   5  18       32.62       34.52     11.85 o 
  -4   5  18        4.42        5.86     10.83 o 
  -3   5  18        4.78       -3.06     10.51 o 
  -2   5  18       17.21       30.70      9.55 o 
  -1   5  18        1.71        9.49      9.11 o 
   0   5  18        0.01        2.17      6.64 o 
   1   5  18       18.05       -4.65     11.15 o 
   2   5  18       40.04       40.57     12.74 o 
   3   5  18        5.56       26.30     11.40 o 
   4   5  18        0.00        2.99     11.85 o 
   5   5  18        1.45        8.22     11.59 o 
   6   5  18        0.02      -10.19     14.20 o 
  -8   6  18        1.92        8.47     13.12 o 
  -7   6  18        0.95        5.22     12.61 o 
  -6   6  18       21.46       41.40     11.72 o 
  -5   6  18       11.32       12.87     10.83 o 
  -4   6  18        0.14       -2.23     11.53 o 
  -3   6  18        0.50       -2.74      9.81 o 
  -2   6  18       37.10       35.09     11.15 o 
  -1   6  18        1.70       11.08     10.00 o 
   0   6  18       12.10        6.12      7.69 o 
   1   6  18       13.15       22.86     11.27 o 
   2   6  18        6.08       -5.60     12.04 o 
   3   6  18        0.05       -2.36     11.27 o 
   4   6  18       52.60       78.85     14.27 o 
   5   6  18        0.04        2.67     12.42 o 
   6   6  18        3.16       16.94     13.06 o 
  -7   7  18        0.00       -9.68     13.37 o 
  -6   7  18       25.74        3.89     12.55 o 
  -5   7  18        2.19       -2.48     11.72 o 
  -4   7  18        7.18       29.11     11.40 o 
  -3   7  18       12.21       -0.57     11.02 o 
  -2   7  18       43.05       41.34     11.46 o 
  -1   7  18        3.52       11.27     11.46 o 
   0   7  18       27.65       26.48      8.33 o 
   1   7  18       30.16       13.88     12.17 o 
   2   7  18       29.65       30.38     12.10 o 
   3   7  18        3.24       -7.45     11.46 o 
   4   7  18       30.59       30.06     12.99 o 
   5   7  18        3.59        9.68     12.67 o 
  -6   8  18        1.73       -5.54     13.50 o 
  -5   8  18        7.22        7.90     12.87 o 
  -4   8  18       16.63       32.93     11.66 o 
  -3   8  18        6.80      -11.08     12.99 o 
  -2   8  18        5.87       11.46     10.57 o 
  -1   8  18        1.98       13.82     11.27 o 
   0   8  18        4.62       19.45     19.04 o 
   1   8  18        3.61      -11.59     11.59 o 
   2   8  18       24.41       12.67     13.06 o 
   3   8  18        3.60       14.52     12.16 o 
   4   8  18        0.60      -14.07     14.07 o 
  -5   9  18        0.00        8.41     13.44 o 
  -4   9  18        4.44       18.28     12.23 o 
  -3   9  18       25.55       19.81     12.61 o 
  -2   9  18        0.53       10.38     11.53 o 
  -1   9  18        8.08        7.77     13.88 o 
   0   9  18       18.17       24.93      9.28 o 
   1   9  18        1.08       -3.31     12.93 o 
   2   9  18        0.92       -6.11     12.16 o 
   3   9  18        0.60      -13.18     13.18 o 
  -3  10  18        0.12      -12.74     13.76 o 
  -2  10  18        3.32       16.75     13.76 o 
  -1  10  18       12.94       -2.10     14.20 o 
   0  10  18        0.02      -10.02     10.02 o 
   1  10  18        1.48        6.37     13.18 o 
  -9   0  19        1.20      -12.67     12.67 o 
  -7   0  19       58.71       48.41     13.06 o 
  -5   0  19       94.52      112.12     13.44 o 
  -3   0  19      412.96      403.97     18.49 o 
  -1   0  19       27.28       22.67     14.27 o 
   1   0  19      734.93      773.02     23.55 o 
   3   0  19       23.79       22.61     11.72 o 
   5   0  19       12.44       16.18     11.91 o 
   7   0  19       19.81       23.12     12.36 o 
  -9   1  19        3.93        6.94     12.10 o 
  -8   1  19        0.54       -5.09     11.72 o 
  -7   1  19        1.68       -6.50     10.70 o 
  -6   1  19       18.88       32.67     10.76 o 
  -5   1  19       60.50       62.61     11.91 o 
  -4   1  19       70.34       58.60     12.80 o 
  -3   1  19       29.24        4.78     12.36 o 
  -2   1  19        5.43        1.85     10.06 o 
  -1   1  19      176.41      183.76     14.34 o 
   0   1  19        0.23       -4.35      7.45 o 
   1   1  19       40.77       53.44     11.40 o 
   2   1  19       26.77      -13.18     13.18 o 
   3   1  19        0.44      -11.27     11.27 o 
   4   1  19        1.58      -11.53     11.53 o 
   5   1  19       26.72       33.12     11.72 o 
   6   1  19        2.73       17.51     11.53 o 
   7   1  19        0.24       15.48     13.44 o 
  -9   2  19        0.82       -4.20     12.80 o 
  -8   2  19        8.06       23.95     12.29 o 
  -7   2  19       14.14       15.60     11.66 o 
  -6   2  19       42.27       28.09     13.31 o 
  -5   2  19        2.39       -4.27     11.15 o 
  -4   2  19       79.71       72.68     13.31 o 
  -3   2  19       12.76       34.58     10.45 o 
  -2   2  19       43.33       29.04     11.78 o 
  -1   2  19       35.20       23.63     11.15 o 
   0   2  19        1.20        3.83      7.09 o 
   1   2  19       12.09        7.83     10.76 o 
   2   2  19      120.47       95.75     14.72 o 
   3   2  19       63.10       74.97     12.61 o 
   4   2  19        4.19       -3.44     11.34 o 
   5   2  19        0.33      -12.23     12.23 o 
   6   2  19       27.86       22.36     13.44 o 
  -8   3  19        0.03        4.65     12.04 o 
  -7   3  19       10.01        0.00     12.04 o 
  -6   3  19       19.89       28.72     11.72 o 
  -5   3  19       12.14       29.87     10.57 o 
  -4   3  19       28.18       19.68     13.44 o 
  -3   3  19       37.86       45.03     11.78 o 
  -2   3  19        1.15       -8.79     10.51 o 
  -1   3  19        1.31       -0.96      9.94 o 
   0   3  19       19.57       13.61     16.69 o 
   1   3  19        0.08      -10.70     10.70 o 
   2   3  19        0.50      -11.40     11.40 o 
   3   3  19        1.13       -7.13     11.85 o 
   4   3  19       13.26       24.46     12.67 o 
   5   3  19       15.30       13.69     14.27 o 
   6   3  19        1.43       15.41     11.91 o 
  -8   4  19        0.20       16.24     11.53 o 
  -7   4  19        0.24      -12.04     12.16 o 
  -6   4  19        2.26       -3.57     11.53 o 
  -5   4  19        8.97       -1.15     12.04 o 
  -4   4  19       53.51       49.87     13.76 o 
  -3   4  19       32.30       25.92     11.34 o 
  -2   4  19        0.77       11.21      9.87 o 
  -1   4  19        9.98        2.55      9.43 o 
   0   4  19        4.97        6.30      7.00 o 
   1   4  19       26.40       18.79     11.21 o 
   2   4  19       33.74       14.59     12.17 o 
   3   4  19       49.17       31.21     14.08 o 
   4   4  19       10.03       11.40     13.44 o 
   5   4  19        6.37        2.55     13.18 o 
   6   4  19        1.58      -13.63     13.63 o 
  -8   5  19        0.16        4.20     12.36 o 
  -7   5  19        2.89       13.76     11.72 o 
  -6   5  19        3.54        4.33     11.72 o 
  -5   5  19        0.58        5.86     11.97 o 
  -4   5  19       24.23       38.09     11.91 o 
  -3   5  19       62.54       66.75     12.23 o 
  -2   5  19        2.39       -2.10     10.19 o 
  -1   5  19       15.50       34.39     10.25 o 
   0   5  19       14.73       18.62      7.48 o 
   1   5  19       55.53       61.59     12.29 o 
   2   5  19      133.97      156.34     15.86 o 
   3   5  19       58.19       59.05     14.14 o 
   4   5  19        0.06       14.97     12.48 o 
   5   5  19       20.88        7.96     15.16 o 
  -7   6  19        0.69       16.37     11.59 o 
  -6   6  19        0.72        7.77     12.55 o 
  -5   6  19       11.57       27.58     12.55 o 
  -4   6  19       31.79       19.43     11.27 o 
  -3   6  19        4.52       18.85      9.94 o 
  -2   6  19       12.30       11.78     10.25 o 
  -1   6  19       18.53       18.41     11.72 o 
   0   6  19       46.25       52.41      8.69 o 
   1   6  19       33.64       28.73     12.42 o 
   2   6  19       17.37      -13.06     13.06 o 
   3   6  19        0.63        3.12     11.65 o 
   4   6  19       52.36       62.55     14.20 o 
   5   6  19        0.93      -14.33     14.33 o 
  -6   7  19        0.00       -4.08     13.57 o 
  -5   7  19        0.97       -7.77     12.04 o 
  -4   7  19        3.71        9.36     10.95 o 
  -3   7  19        5.84        6.05     11.34 o 
  -2   7  19        0.63        2.36     10.76 o 
  -1   7  19       11.23       10.06     12.04 o 
   0   7  19       15.55       22.65      8.42 o 
   1   7  19        5.90       10.95     12.36 o 
   2   7  19        2.94        4.39     11.21 o 
   3   7  19        0.32       13.69     10.19 o 
   4   7  19       18.87       -3.44     14.08 o 
  -5   8  19        8.65        0.00     13.82 o 
  -4   8  19        0.25       15.86     11.91 o 
  -3   8  19        0.85        7.07     12.10 o 
  -2   8  19        3.96       -9.49     12.86 o 
  -1   8  19        0.42      -13.37     13.37 o 
   0   8  19        1.11        6.88     13.98 o 
   1   8  19       15.11        1.91     13.18 o 
   2   8  19        2.21        5.99     12.67 o 
   3   8  19        4.73      -13.57     13.57 o 
  -4   9  19       24.01       26.75     14.65 o 
  -3   9  19        4.38       15.79     12.99 o 
  -2   9  19        2.83       -0.70     13.25 o 
  -1   9  19        4.53        2.67     13.06 o 
   0   9  19        5.08       18.02      9.27 o 
   1   9  19        6.56        2.74     13.18 o 
   2   9  19        3.91       15.60     12.23 o 
  -8   0  20        3.13       -7.96     12.99 o 
  -6   0  20      139.36      164.81     15.74 o 
  -4   0  20       60.45       92.23     12.55 o 
  -2   0  20       19.06       23.37     12.04 o 
   0   0  20      694.50      709.83     16.83 o 
   2   0  20        5.74        4.27     10.51 o 
   4   0  20        5.31       18.92     11.34 o 
   6   0  20       45.17       50.32     13.76 o 
  -8   1  20        0.69        8.02     11.46 o 
  -7   1  20       17.17       33.56     10.95 o 
  -6   1  20        0.52        2.36     11.91 o 
  -5   1  20       13.96      -12.42     12.42 o 
  -4   1  20        7.94       20.51     11.27 o 
  -3   1  20       25.38        8.15     12.42 o 
  -2   1  20      131.60      142.33     14.27 o 
  -1   1  20      100.57      101.35     14.27 o 
   0   1  20        7.32       12.16      8.06 o 
   1   1  20        7.38      -14.46     14.46 o 
   2   1  20       19.06        2.17     14.08 o 
   3   1  20        0.14        1.15     10.51 o 
   4   1  20        3.69        1.21     11.34 o 
   5   1  20        2.28       -3.82     12.74 o 
   6   1  20        7.75        6.11     13.44 o 
  -8   2  20        0.74       11.46     11.40 o 
  -7   2  20        0.47      -12.86     12.86 o 
  -6   2  20       10.80       11.21     12.10 o 
  -5   2  20        0.00       -7.26     11.85 o 
  -4   2  20        2.49        4.27     11.59 o 
  -3   2  20        1.45       25.86     10.95 o 
  -2   2  20       19.15       11.15     10.70 o 
  -1   2  20        6.31        2.55     10.70 o 
   0   2  20        0.03        0.09      7.22 o 
   1   2  20        0.08      -11.59     11.59 o 
   2   2  20      103.67       94.79     14.78 o 
   3   2  20        8.84       -2.29     12.42 o 
   4   2  20        1.68        2.42     11.46 o 
   5   2  20       28.13       60.44     12.04 o 
   6   2  20       13.33        3.44     13.95 o 
  -8   3  20        4.01        5.48     12.99 o 
  -7   3  20        3.19       26.94     11.65 o 
  -6   3  20        4.69        1.21     12.23 o 
  -5   3  20       30.74       18.28     12.80 o 
  -4   3  20       90.85       73.96     13.31 o 
  -3   3  20       28.90       38.72     11.97 o 
  -2   3  20       15.04        3.63     10.57 o 
  -1   3  20       20.82       18.15     10.70 o 
   0   3  20        0.02       -2.39     13.34 o 
   1   3  20       26.52       25.16     10.70 o 
   2   3  20        0.01        3.31     10.89 o 
   3   3  20        6.50        2.93     11.97 o 
   4   3  20       14.10       28.28     12.67 o 
   5   3  20        8.54        7.20     13.88 o 
   6   3  20       24.26       35.86     14.46 o 
  -8   4  20        0.05       -2.80     12.61 o 
  -7   4  20        0.42        0.64     12.86 o 
  -6   4  20        8.36       24.27     12.23 o 
  -5   4  20       18.28        3.57     12.93 o 
  -4   4  20      121.53      133.08     15.23 o 
  -3   4  20        1.80        2.17     11.27 o 
  -2   4  20        2.71       11.34      9.36 o 
  -1   4  20        3.48        4.27     10.51 o 
   0   4  20       10.79        4.10      7.29 o 
   1   4  20       16.09       15.48     11.34 o 
   2   4  20       59.71       68.73     13.76 o 
   3   4  20       38.74       56.94     13.44 o 
   4   4  20        8.93       18.98     12.61 o 
   5   4  20       14.67       22.93     13.88 o 
  -7   5  20        0.56       -3.44     12.86 o 
  -6   5  20        6.88       21.91     12.61 o 
  -5   5  20        0.26      -13.57     13.57 o 
  -4   5  20       12.05       10.00     11.72 o 
  -3   5  20        2.02        6.31     10.95 o 
  -2   5  20       16.27       12.36     11.27 o 
  -1   5  20        0.08       -9.55     10.00 o 
   0   5  20       31.99       28.06     10.73 o 
   1   5  20       42.11       31.15     12.61 o 
   2   5  20        0.60      -10.13     12.48 o 
   3   5  20        9.31       15.54     13.31 o 
   4   5  20        4.30       -9.81     14.52 o 
   5   5  20       24.73       30.64     14.78 o 
  -6   6  20        0.28        4.01     13.06 o 
  -5   6  20        1.00       16.05     11.59 o 
  -4   6  20       12.87       13.57     12.10 o 
  -3   6  20        8.19       -5.41     11.66 o 
  -2   6  20        0.78       -0.57     11.46 o 
  -1   6  20        0.40        7.07     10.38 o 
   0   6  20        2.72        1.46      8.35 o 
   1   6  20        2.58       -1.78     11.65 o 
   2   6  20       42.60       46.81     13.44 o 
   3   6  20       10.49       20.83     12.48 o 
   4   6  20        3.78       14.33     13.37 o 
  -6   7  20       12.09      -14.14     14.14 o 
  -5   7  20        6.78       37.13     13.25 o 
  -4   7  20        8.45       -2.61     12.16 o 
  -3   7  20        1.21       -1.91     11.46 o 
  -2   7  20        0.10       -8.73     11.34 o 
  -1   7  20        0.27       -3.76     10.76 o 
   0   7  20        3.91       -0.62      8.53 o 
   1   7  20       10.39        6.37     13.69 o 
   2   7  20        5.94       11.85     12.80 o 
   3   7  20        0.69       25.28     12.55 o 
  -4   8  20        0.78      -13.12     13.12 o 
  -3   8  20        0.60      -12.42     12.42 o 
  -2   8  20        2.97       15.29     11.78 o 
  -1   8  20        5.22        6.62     12.99 o 
   0   8  20       10.85       13.33      9.52 o 
   1   8  20        1.18        8.15     12.93 o 
   2   8  20        3.82       -7.64     12.86 o 
  -2   9  20        3.85       11.27     12.16 o 
  -1   9  20       36.79       54.90     14.46 o 
   0   9  20        0.04        8.65     10.24 o 
  -7   0  21       30.48       58.34     11.15 o 
  -5   0  21       29.21       57.90     12.80 o 
  -3   0  21      198.48      198.80     16.25 o 
  -1   0  21        5.61       -9.49     12.74 o 
   1   0  21        0.23       -5.48     15.09 o 
   3   0  21        2.29       10.06     10.64 o 
   5   0  21        5.09       18.66     12.80 o 
  -8   1  21        1.95       -0.70     13.06 o 
  -7   1  21       16.99       12.99     13.82 o 
  -6   1  21        6.22       -6.75     12.48 o 
  -5   1  21       53.27       51.78     13.31 o 
  -4   1  21        6.70       16.18     12.10 o 
  -3   1  21       11.58        1.59     11.27 o 
  -2   1  21       27.58       21.27     12.10 o 
  -1   1  21       10.35       11.66     12.16 o 
   0   1  21        2.47        5.23     10.44 o 
   1   1  21        0.02      -10.95     12.04 o 
   2   1  21        1.42      -12.93     12.93 o 
   3   1  21        0.37      -11.08     11.08 o 
   4   1  21        0.09       -5.67     11.97 o 
   5   1  21        0.42        2.67     12.42 o 
  -8   2  21        0.67      -12.67     13.44 o 
  -7   2  21       15.35       18.41     12.74 o 
  -6   2  21       31.02       29.17     12.80 o 
  -5   2  21       34.87       35.35     12.36 o 
  -4   2  21       92.22       69.63     13.63 o 
  -3   2  21        6.46       20.89     10.89 o 
  -2   2  21       30.01       23.76     11.78 o 
  -1   2  21        1.37       -3.25      9.87 o 
   0   2  21       20.04       19.12      8.95 o 
   1   2  21       37.08       31.08     11.78 o 
   2   2  21       88.03       81.66     15.48 o 
   3   2  21       43.79       27.71     12.55 o 
   4   2  21        3.05        7.01     11.97 o 
   5   2  21        2.55       -7.45     13.06 o 
  -7   3  21        1.72        6.69     12.61 o 
  -6   3  21        0.17      -12.04     13.06 o 
  -5   3  21        4.23        9.62     11.27 o 
  -4   3  21        9.07       11.02     12.29 o 
  -3   3  21        2.27       -3.38     10.57 o 
  -2   3  21        0.61        6.11     10.32 o 
  -1   3  21        2.36       -7.71     10.95 o 
   0   3  21        0.34       -7.00     10.03 o 
   1   3  21        9.88       19.87     11.27 o 
   2   3  21       32.72       39.43     12.48 o 
   3   3  21        9.74       -8.60     12.74 o 
   4   3  21        2.14        1.27     11.91 o 
   5   3  21        0.39       -8.98     13.95 o 
  -7   4  21        9.73       11.72     13.88 o 
  -6   4  21       23.33       31.91     12.16 o 
  -5   4  21       10.63      -10.57     12.80 o 
  -4   4  21       32.95       18.53     13.82 o 
  -3   4  21       11.83       25.54     10.57 o 
  -2   4  21        3.76       11.40     10.38 o 
  -1   4  21        6.67       18.21     10.38 o 
   0   4  21        3.96        7.76      8.02 o 
   1   4  21        4.51       13.50     11.21 o 
   2   4  21       74.64       91.60     14.59 o 
   3   4  21        9.05       -1.91     12.67 o 
   4   4  21        1.90       23.37     14.14 o 
   5   4  21       44.20       67.20     15.29 o 
  -6   5  21        2.79       12.80     12.74 o 
  -5   5  21        4.78      -10.32     13.12 o 
  -4   5  21       26.74       20.44     13.18 o 
  -3   5  21       13.12        1.21     11.85 o 
  -2   5  21        6.36        0.57     11.85 o 
  -1   5  21        3.27        1.21     10.70 o 
   0   5  21       24.60       23.00      8.31 o 
   1   5  21       20.50       25.03     12.93 o 
   2   5  21        3.88        9.43     13.76 o 
   3   5  21       12.24       17.71     13.88 o 
   4   5  21        4.02        4.84     13.44 o 
  -6   6  21        1.54       25.28     13.12 o 
  -5   6  21        0.02      -13.31     13.31 o 
  -4   6  21       13.97       31.78     11.91 o 
  -3   6  21        3.08       11.40     12.16 o 
  -2   6  21        0.29        5.60     10.95 o 
  -1   6  21        0.14      -11.59     11.59 o 
   0   6  21        0.44       -8.55      8.55 o 
   1   6  21        5.19       -9.55     13.37 o 
   2   6  21       40.09       63.12     14.20 o 
   3   6  21        1.63       -6.81     13.57 o 
  -5   7  21       34.30       56.43     14.78 o 
  -4   7  21        0.05        5.48     12.55 o 
  -3   7  21        3.11       17.32     11.91 o 
  -2   7  21        0.95        1.34     11.85 o 
  -1   7  21        2.44       21.59     11.91 o 
   0   7  21       15.07       17.78      9.51 o 
   1   7  21        4.82      -13.12     13.12 o 
   2   7  21        0.02       -6.88     13.44 o 
  -3   8  21        0.02       -7.07     13.06 o 
  -2   8  21        1.38        4.14     12.16 o 
  -1   8  21       13.69       21.46     13.37 o 
   0   8  21       11.13       15.32      9.85 o 
   1   8  21       11.57       31.91     13.63 o 
  -6   0  22       76.65       57.77     15.54 o 
  -4   0  22       17.20       10.00     12.10 o 
  -2   0  22      136.41      110.92     13.82 o 
   0   0  22       61.61       83.43     11.87 o 
   2   0  22       71.07       68.98     14.01 o 
   4   0  22        3.82       15.22     11.78 o 
  -7   1  22        5.10        0.70     13.06 o 
  -6   1  22        8.96       -9.68     12.87 o 
  -5   1  22      100.13      108.68     15.42 o 
  -4   1  22        6.55       -0.57     12.10 o 
  -3   1  22       26.20       26.43     12.80 o 
  -2   1  22        9.22        2.80     12.36 o 
  -1   1  22       20.48       15.22     12.74 o 
   0   1  22        0.18      -14.39     22.77 o 
   1   1  22       10.77       -7.58     13.31 o 
   2   1  22        4.64        2.99     11.34 o 
   3   1  22        2.02       -0.64     11.21 o 
   4   1  22        0.00      -12.61     13.31 o 
   5   1  22        3.83       -3.50     13.95 o 
  -7   2  22        4.18      -13.88     13.88 o 
  -6   2  22       15.57       20.89     12.10 o 
  -5   2  22       10.41       -8.09     12.99 o 
  -4   2  22       16.95       14.97     11.91 o 
  -3   2  22       10.71       15.73     11.72 o 
  -2   2  22        3.47       -5.16     11.08 o 
  -1   2  22        2.79        1.15     10.51 o 
   0   2  22        0.10       -6.93      8.44 o 
   1   2  22        0.11       -8.85     12.42 o 
   2   2  22        4.67      -15.54     15.54 o 
   3   2  22        0.05      -13.82     13.82 o 
   4   2  22        3.81        4.71     12.10 o 
  -7   3  22       11.89        7.71     13.31 o 
  -6   3  22        8.72       -2.67     14.39 o 
  -5   3  22       14.72       -0.64     12.99 o 
  -4   3  22       11.02       12.87     11.53 o 
  -3   3  22        2.90       -4.14     12.36 o 
  -2   3  22        1.58       -4.71     10.83 o 
  -1   3  22        0.80        5.29     11.34 o 
   0   3  22        3.85       -1.16      7.79 o 
   1   3  22        1.80       19.87     11.97 o 
   2   3  22        6.43        4.97     12.23 o 
   3   3  22        1.75       -9.11     12.99 o 
   4   3  22        1.41        6.81     13.69 o 
  -6   4  22        0.27       10.95     12.36 o 
  -5   4  22        7.50       12.42     12.99 o 
  -4   4  22        7.47        3.12     12.80 o 
  -3   4  22        1.64       -7.96     11.78 o 
  -2   4  22        3.10       -4.20     10.95 o 
  -1   4  22        6.80       -0.57     10.83 o 
   0   4  22        0.35       -8.10      8.10 o 
   1   4  22        0.81       19.87     11.21 o 
   2   4  22        0.97       12.80     11.97 o 
   3   4  22       16.19       33.44     14.01 o 
   4   4  22       62.15       63.89     15.99 o 
  -6   5  22       12.82       20.44     14.52 o 
  -5   5  22        1.05       16.88     12.74 o 
  -4   5  22        0.87      -13.63     13.63 o 
  -3   5  22       16.61       15.29     13.31 o 
  -2   5  22        1.36       13.18     11.27 o 
  -1   5  22       27.87       33.18     11.53 o 
   0   5  22        1.62       -8.64      8.64 o 
   1   5  22        0.65      -12.23     12.74 o 
   2   5  22       61.52       48.47     15.29 o 
   3   5  22       26.76       58.72     13.76 o 
  -5   6  22        0.05        9.17     13.12 o 
  -4   6  22        0.65       13.63     11.59 o 
  -3   6  22        0.16       -5.35     12.80 o 
  -2   6  22        6.64       38.02     10.51 o 
  -1   6  22       19.81       24.84     12.74 o 
   0   6  22        0.17       -8.60      8.60 o 
   1   6  22       86.30       79.37     16.43 o 
   2   6  22        0.41      -14.14     14.14 o 
  -3   7  22        2.74       15.35     12.74 o 
  -2   7  22        2.46        9.62     12.36 o 
  -1   7  22       15.92       13.06     13.06 o 
   0   7  22        7.77        5.21      9.28 o 
   1   7  22        5.16       24.71     13.25 o 
  -5   0  23        0.80       -4.52     13.31 o 
  -3   0  23       37.11       17.58     14.33 o 
  -1   0  23        9.57       -1.21     12.36 o 
   1   0  23       21.36       12.29     13.69 o 
   3   0  23        9.57       -5.99     12.10 o 
  -6   1  23       12.60       22.35     13.63 o 
  -5   1  23       57.25       27.83     15.80 o 
  -4   1  23       47.24       56.24     13.69 o 
  -3   1  23        2.92       -3.06     12.42 o 
  -2   1  23       27.92       40.25     12.67 o 
  -1   1  23        0.95       -4.20     11.72 o 
   0   1  23       19.46        9.57     12.10 o 
   1   1  23       11.27       23.50     11.46 o 
   2   1  23        0.68      -13.12     13.12 o 
   3   1  23        0.38        1.34     11.78 o 
   4   1  23        2.84        7.71     12.48 o 
  -6   2  23       55.26       61.66     15.92 o 
  -5   2  23        0.01        2.61     12.67 o 
  -4   2  23        3.75       -6.94     11.78 o 
  -3   2  23        5.80      -11.08     12.67 o 
  -2   2  23        0.26       24.33     11.78 o 
  -1   2  23       13.56       28.53     12.42 o 
   0   2  23       64.32       73.40      9.07 o 
   1   2  23       15.42        1.27     12.42 o 
   2   2  23        1.05       -1.97     13.18 o 
   3   2  23        4.35      -10.76     13.95 o 
   4   2  23        0.03       -7.77     13.25 o 
  -6   3  23        7.84       -1.40     13.31 o 
  -5   3  23        5.62       18.72     11.97 o 
  -4   3  23        0.02      -12.55     12.55 o 
  -3   3  23        0.01       -3.12     11.15 o 
  -2   3  23        2.82       29.23     10.51 o 
  -1   3  23        0.93      -12.42     12.42 o 
   0   3  23        2.70       13.72      8.33 o 
   1   3  23        8.40       -1.91     12.93 o 
   2   3  23        3.95       -6.62     13.18 o 
   3   3  23        0.00      -12.48     12.48 o 
  -5   4  23        3.05       -1.40     12.10 o 
  -4   4  23        0.04       -5.29     13.44 o 
  -3   4  23        1.27       -1.27     13.25 o 
  -2   4  23       15.41       -1.91     12.74 o 
  -1   4  23        0.28       -7.01     11.91 o 
   0   4  23        0.02       -9.68      9.68 o 
   1   4  23       16.84        8.53     12.87 o 
   2   4  23        4.34        2.04     13.50 o 
   3   4  23        0.17        7.07     14.01 o 
  -5   5  23        3.38       12.04     12.48 o 
  -4   5  23        0.63       -1.40     12.74 o 
  -3   5  23        1.78      -12.23     12.23 o 
  -2   5  23        9.17       11.27     12.04 o 
  -1   5  23        0.10       14.52     12.10 o 
   0   5  23        6.93        3.75      8.83 o 
   1   5  23        8.03        0.70     13.57 o 
   2   5  23        0.38       -6.31     14.01 o 
  -3   6  23        4.51       27.26     12.55 o 
  -2   6  23        0.39        4.84     12.42 o 
  -1   6  23        0.35        4.14     12.86 o 
   0   6  23        1.69        6.75      9.26 o 
   1   6  23        5.18       -7.07     14.84 o 
  -6   0  24       15.16       20.57     13.95 o 
  -4   0  24        1.79        8.53     13.37 o 
  -2   0  24       60.60       33.63     14.65 o 
   0   0  24       97.66      105.02     12.29 o 
   2   0  24        5.85        8.09     12.93 o 
  -5   1  24       13.84        9.55     14.20 o 
  -4   1  24        5.90        0.64     13.44 o 
  -3   1  24        1.12        6.43     11.46 o 
  -2   1  24        1.18      -10.83     12.23 o 
  -1   1  24       12.07        8.92     12.99 o 
   0   1  24        0.03       -9.48      9.48 o 
   1   1  24        0.01      -13.37     13.37 o 
   2   1  24       19.81       22.99     13.25 o 
   3   1  24        0.05        6.37     12.61 o 
  -5   2  24        0.57       13.12     12.42 o 
  -4   2  24        5.68        7.32     13.18 o 
  -3   2  24        0.74       -9.81     12.23 o 
  -2   2  24        0.03        7.07     11.59 o 
  -1   2  24       16.04      -12.23     12.99 o 
   0   2  24        4.35       -9.10     17.58 o 
   1   2  24        0.30        1.34     12.74 o 
   2   2  24        0.03        5.48     12.93 o 
  -5   3  24        2.16       -7.01     13.25 o 
  -4   3  24        0.26       -4.08     12.36 o 
  -3   3  24        1.10        7.96     12.61 o 
  -2   3  24        0.82      -10.51     12.29 o 
  -1   3  24        0.17        5.22     12.16 o 
   0   3  24        7.33       10.04      8.81 o 
   1   3  24        1.58       -4.08     12.16 o 
   2   3  24        0.10       -7.64     13.37 o 
  -4   4  24        0.05      -13.57     13.57 o 
  -3   4  24       15.59       11.59     13.06 o 
  -2   4  24        0.32       24.33     12.61 o 
  -1   4  24        2.39       -3.38     12.61 o 
   0   4  24        0.28       -2.61     12.61 o 
   1   4  24        5.49        1.40     13.18 o 
  -3   5  24        0.64        0.00     13.31 o 
  -2   5  24        0.79        4.20     12.23 o 
  -1   5  24       11.60        9.74     13.37 o 
   0   5  24        9.90       18.99      9.35 o 
  -3   0  25        2.83       10.89     12.55 o 
  -1   0  25       52.40       68.54     14.14 o 
   1   0  25        2.23      -12.48     12.48 o 
  -4   1  25       16.49        8.34     13.57 o 
  -3   1  25        9.11       10.25     12.87 o 
  -2   1  25        0.43      -13.25     13.25 o 
  -1   1  25        3.59       -4.01     13.50 o 
   0   1  25       10.38        1.88     21.43 o 
   1   1  25        3.81        0.70     12.99 o 
  -4   2  25        0.01        0.70     13.25 o 
  -3   2  25        0.64        6.88     13.57 o 
  -2   2  25        0.38      -13.44     13.44 o 
  -1   2  25        3.86       13.63     13.37 o 
   0   2  25        2.70       11.38     12.74 o 
   1   2  25        0.01      -13.57     13.57 o 
  -3   3  25        1.12        7.01     12.61 o 
  -2   3  25        1.23      -11.15     12.86 o 
  -1   3  25        1.05       -4.84     13.06 o 
   0   3  25        2.93       -0.14     10.86 o 
                                                 
